# Supplementary material for: Early life adiposity and telomere length across the life course: a systematic review and meta-analysis
Source: Wellcome Open Res. 2018 Aug 7;2:118. Originally published 2017 Dec 18. [Version 2] doi: 10.12688/wellcomeopenres.13083.2 (PMC6259597; doi:10.12688/wellcomeopenres.13083.2)
Supplement: Supplementary file 1 [file wellcomeopenres-2-16039-s0000.tgz]

Archive with 1 entries (1 files):
- 237462c6-b235-4f0f-a063-f9a76f9fc51e.pdf
