# Supplementary material for: Early life adiposity and telomere length across the life course: a systematic review and meta-analysis
Source: Wellcome Open Res. 2018 Aug 7;2:118. Originally published 2017 Dec 18. [Version 2] doi: 10.12688/wellcomeopenres.13083.2 (PMC6259597; doi:10.12688/wellcomeopenres.13083.2)
Supplement: Supplementary file 2 [file wellcomeopenres-2-16039-s0001.tgz]

Archive with 1 entries (1 files):
- 0bf024d1-27f1-43e5-920d-c4f8a46d91e4.pdf
