# Supplementary material for: Early life adiposity and telomere length across the life course: a systematic review and meta-analysis
Source: Wellcome Open Res. 2018 Aug 7;2:118. Originally published 2017 Dec 18. [Version 2] doi: 10.12688/wellcomeopenres.13083.2 (PMC6259597; doi:10.12688/wellcomeopenres.13083.2)
Supplement: Supplementary file 3 [file wellcomeopenres-2-16039-s0002.tgz › 83843a41-8d6d-4f45-94b0-e36e3d0a5465.R]

rm(list=ls())

id=sort(c('Alegria-Torres_2016', 'Akkad_2006', 'Shalev_2014_sga', 'Drury_2015', 'Entringer_2013', 'Wojcicki_2015', 
          'Kajantie_2012', 'Pearce_2012', 'Al-Attas_2010', 'Buxton_2011', 'Zannolli_2008', 'Buxton_2014_men', 'Buxton_2014_women',
          'Masi_2012_bmi', 'Masi_2012_wc', 'Masi_2012_sf', 'Masi_2012_fm', 
          'Milne_2015', 'Needham_2012', 'Bethancourt_2014', 'de_Zegher_2016',
          'Okuda_2002', 'Tellechea_2015', 'Davy_2009', 'de_Melo_2017', 'Strohmaier_2015',
          'Wojcicki_2016_chwc4', 'Wojcicki_2016_chob4', 'Wojcicki_2016_neoob',
          'Kajantie_2012_twinbwt', 'Kajantie_2012_twinpi', 'Kajantie_2012_pi'))

data <- data.frame(n_adipo=numeric(length(id)),
                   n_lean=numeric(length(id)),
                   m_adipo=numeric(length(id)),
                   sd_adipo=numeric(length(id)),
                   m_lean=numeric(length(id)),
                   sd_lean=numeric(length(id)),
                   b=numeric(length(id)),
                   se=numeric(length(id)),
                   t=numeric(length(id)),
                   n_tot=numeric(length(id)),
                   analysis=character(length(id)),
                   subgroup=character(length(id)),
                   g_or_c=character(length(id)),
                   adipo=character(length(id)),
                   adipo_detail=character(length(id)),
                   adipogroup_detail=character(length(id)),
                   leangroup_detail=character(length(id)),
                   xs_l=character(length(id)),
                   unstd_b=numeric(length(id)),
                   unstd_lci=numeric(length(id)),
                   unstd_uci =numeric(length(id)),
                   sd_outcome=numeric(length(id)),
                   sd_exposure=numeric(length(id)),
                   units_x=character(length(id)),
                   units_y=character(length(id)),
                   country=character(length(id)),
                   percent_white=numeric(length(id)),
                   dna_source=character(length(id)),
                   telo_method=character(length(id)),
                   agebaseline_notes=character(length(id)),
                   agelong_notes=character(length(id)),
                   age_adj=character(length(id)),
                   percent_male=numeric(length(id)),
                   sex_adj=character(length(id)),
                   stringsAsFactors=FALSE,
                   row.names=id) 

data[data == 0] <- NA


################
# ~ Formulae ~ #
################

# Standard error of the mean
# sem=sd/sqrt(n)

# Standard error from confidence intervals
# sem=(uci-lci)/3.92

# Pooled standard deviation
# sd_pooled=sqrt((((n1-1)(sd1^2))+((n2-1)(sd2^2)))/(n1+n2-2))

# Standard error of the mean difference
# See: http://vassarstats.net/dist2.html
# semd=sqrt(((sd1^2)/n1)+((sd2^2)/n2))

# Convert mean difference to standardised mean difference (SMD):
# See: http://handbook.cochrane.org/chapter_9/9_2_3_2_the_standardized_mean_difference.htm
# smd=mean_diff/sd_outcome

# Standard error of the standardised mean difference (d):
# See: http://www.campbellcollaboration.org/artman2/uploads/1/2_D_Wilson__Calculating_ES.pdf
# sesmd=sqrt(((n1+n2)/(n1*n2))+((d^2)/(2(n1+n2))))

# Unstandardised beta to standardised beta
# b_std = b_unstd * (sd_x/sd_y)

# t-statistic from beta and SEM
# t=b_unstd/sem_unstd=b_std/sem_std

# And therefore, can find SEM_std if know b_unstd, sem_unstd and b_std
# sem_std=b_std/t

# Critical t value (in R specifically)
# qt(1-(alpha/tt), n-2)
# alpha = p value, and tt is 1 or 2, depending on if tailed or not

# Beta in change in ln(y) from % change in y:
# log((percentchangebeta/100)+1)

# Estimate mean of variable on log scale form mean and SD on raw scale, assuming a 
# log-normal distribution:
# mean_log = log(mean_raw)-(0.5*log((sd_raw^2)/(mean_raw^2)+1))

# Estimate SD of variable on log scale form mean and SD on raw scale, assuming a 
# log-normal distribution:
# sd_log = sqrt(log((sd_raw^2)/(mean_raw^2)+1))

##################
# ~ Extraction ~ #
##################

# Akkad 2006 #
data['Alegria-Torres_2016', 'n_adipo']=13 # Table 2
data['Alegria-Torres_2016', 'n_lean']=85 # Table 2
data['Alegria-Torres_2016', 'm_adipo']=1.13 # Table 2
data['Alegria-Torres_2016', 'sd_adipo']=0.7 # Table 2
data['Alegria-Torres_2016', 'm_lean']=1.1 # Table 2
data['Alegria-Torres_2016', 'sd_lean']=0.74 # Table 2
data['Alegria-Torres_2016', 'sd_outcome']=sqrt((((data['Alegria-Torres_2016', 'n_adipo']-1)*(data['Alegria-Torres_2016', 'sd_adipo']^2))+((data['Alegria-Torres_2016', 'n_lean']-1)*(data['Alegria-Torres_2016', 'sd_lean']^2)))/(data['Alegria-Torres_2016', 'n_adipo']+data['Alegria-Torres_2016', 'n_lean']-2)) # Derived
data['Alegria-Torres_2016', 'sd_exposure']=NA # Not needed
data['Alegria-Torres_2016', 'unstd_b']=NA # Not required
data['Alegria-Torres_2016', 'unstd_lci']=NA # Not required
data['Alegria-Torres_2016', 'unstd_uci']=NA # Not required
data['Alegria-Torres_2016', 'unstd_se']=NA # Not required
data['Alegria-Torres_2016', 't']=NA # Not required
data['Alegria-Torres_2016', 'b']=(data['Alegria-Torres_2016', 'm_adipo']-data['Alegria-Torres_2016', 'm_lean'])/data['Alegria-Torres_2016', 'sd_outcome']
data['Alegria-Torres_2016', 'se']=sqrt(((data['Alegria-Torres_2016', 'n_adipo']+data['Alegria-Torres_2016', 'n_lean'])/(data['Alegria-Torres_2016', 'n_adipo']*data['Alegria-Torres_2016', 'n_lean']))+((data['Alegria-Torres_2016', 'b']^2)/(2*(data['Alegria-Torres_2016', 'n_adipo']+data['Alegria-Torres_2016', 'n_lean']))))
data['Alegria-Torres_2016', 'n_tot']=98 # Table 2
data['Alegria-Torres_2016', 'analysis']='c_bmi_group' # Abstract
data['Alegria-Torres_2016', 'subgroup']='3_bmi_group_xs' #
data['Alegria-Torres_2016', 'g_or_c']='grouped' # Abstract
data['Alegria-Torres_2016', 'adipo']='bmi' # Abstract
data['Alegria-Torres_2016', 'adipo_detail']='overweight_nonobese_NOS' # Abstract 
data['Alegria-Torres_2016', 'adipogroup_detail']=">85th C"
data['Alegria-Torres_2016', 'leangroup_detail']="Not stated"
data['Alegria-Torres_2016', 'xs_l']='cross_sectional' # Abstract
data['Alegria-Torres_2016', 'units_x']=NA # grouped
data['Alegria-Torres_2016', 'units_y']="T/S"
data['Alegria-Torres_2016', 'country']="Mexico"
data['Alegria-Torres_2016', 'percent_white']="0"
data['Alegria-Torres_2016', 'dna_source']="peripheral"
data['Alegria-Torres_2016', 'telo_method']="qPCR"
data['Alegria-Torres_2016', 'agebaseline_notes']="Age 6-12 yrs" # Pooled from table 1
data['Alegria-Torres_2016', 'agelong_notes']=NA # Study is cross-sectional
data['Alegria-Torres_2016', 'age_adj']="Age-adj. Cs"
data['Alegria-Torres_2016', 'percent_male']=43.9 # Table 2
data['Alegria-Torres_2016', 'sex_adj']="Sex-adj. Cs"

# Akkad 2006 #
data['Akkad_2006', 'n_adipo']=38 # Abstract
data['Akkad_2006', 'n_lean']=34 # Abstract
data['Akkad_2006', 'm_adipo']=10.36 # Abstract
data['Akkad_2006', 'sd_adipo']=1.60 # Results (1.6), discrepant to abstract (1.5)
data['Akkad_2006', 'm_lean']=10.33 # Abstract
data['Akkad_2006', 'sd_lean']=1.3 # Abstract
data['Akkad_2006', 'sd_outcome']=sqrt((((data['Akkad_2006', 'n_adipo']-1)*(data['Akkad_2006', 'sd_adipo']^2))+((data['Akkad_2006', 'n_lean']-1)*(data['Akkad_2006', 'sd_lean']^2)))/(data['Akkad_2006', 'n_adipo']+data['Akkad_2006', 'n_lean']-2)) # Derived
data['Akkad_2006', 'sd_exposure']=NA # Not needed
data['Akkad_2006', 'unstd_b']=NA # Not required
data['Akkad_2006', 'unstd_lci']=NA # Not required
data['Akkad_2006', 'unstd_uci']=NA # Not required
data['Akkad_2006', 'unstd_se']=NA # Not required
data['Akkad_2006', 't']=NA # Not required
data['Akkad_2006', 'b']=(data['Akkad_2006', 'm_adipo']-data['Akkad_2006', 'm_lean'])/data['Akkad_2006', 'sd_outcome']
data['Akkad_2006', 'se']=sqrt(((data['Akkad_2006', 'n_adipo']+data['Akkad_2006', 'n_lean'])/(data['Akkad_2006', 'n_adipo']*data['Akkad_2006', 'n_lean']))+((data['Akkad_2006', 'b']^2)/(2*(data['Akkad_2006', 'n_adipo']+data['Akkad_2006', 'n_lean']))))
data['Akkad_2006', 'n_tot']=72 # Abstract
data['Akkad_2006', 'analysis']='a_sga_group' # Abstract
data['Akkad_2006', 'subgroup']='1_sga_group_xs' # Abstract
data['Akkad_2006', 'g_or_c']='grouped' # Abstract
data['Akkad_2006', 'adipo']='bwt' # Abstract
data['Akkad_2006', 'adipo_detail']='sga_aga' # Abstract 
data['Akkad_2006', 'adipogroup_detail']=">10th C"
data['Akkad_2006', 'leangroup_detail']="<=3rdC"
data['Akkad_2006', 'xs_l']='cross_sectional' # Abstract
data['Akkad_2006', 'units_x']=NA # grouped
data['Akkad_2006', 'units_y']="kb"
data['Akkad_2006', 'country']="UK"
data['Akkad_2006', 'percent_white']="100"
data['Akkad_2006', 'dna_source']="cord"
data['Akkad_2006', 'telo_method']="TRF"
data['Akkad_2006', 'agebaseline_notes']="Mean(SD): 39.1(1.6) wks" # Pooled from table 1
data['Akkad_2006', 'agelong_notes']=NA # Study is cross-sectional
data['Akkad_2006', 'age_adj']="Age-adj. Cs"
data['Akkad_2006', 'percent_male']=47.2 # Table 1
data['Akkad_2006', 'sex_adj']="Sex-adj. Cs"


# Al-Attas 2010
# Discuss issue with mean discrepancy (girls) between Table 1 and Fig. 1
# Pool girls' means in Fig 1. 6.9 instead of 7.0
((6.7*46)+(7.1*33))/(46+33)
# Pool boys' means in Fig 1. 7.6 - matches fine
((8.2*50)+(6.0*19))/(50+19)

# Discuss issue with SD discrepancy between Table 1 and Fig. 1
# Pool girls SDs -= get 1.8 as in T1 
sqrt((((46-1)*(1.6^2))+((33-1)*(2.0^2)))/(46+33-2))
# Pool boys SDs -= get 4.0 DIFFERENT to T1 (which is 2.1)
sqrt((((50-1)*(1.9^2))+((19-1)*(7.1^2)))/(50+19-2))
# Value of SD for Obese boys is wrong ? 7.1
# 2.57 would give the closest answer - USE FIG 1. FOR NOW
sqrt((((50-1)*(1.9^2))+((19-1)*(2.57^2)))/(50+19-2))

data['Al-Attas_2010', 'n_adipo']=19+33 # Fig 1
data['Al-Attas_2010', 'n_lean']=50+46 # Fig 1
data['Al-Attas_2010', 'm_adipo']=((6.0*19)+(7.1*33))/(19+33) # Fig 1
data['Al-Attas_2010', 'sd_adipo']=sqrt((((19-1)*(7.1^2))+((33-1)*(2.0^2)))/(19+33-2)) # Fig 1
data['Al-Attas_2010', 'm_lean']=((8.2*50)+(6.7*46))/(50+46) # Fig 1
data['Al-Attas_2010', 'sd_lean']=sqrt((((50-1)*(1.9^2))+((46-1)*(1.6^2)))/(50+46-2)) # Fig 1
data['Al-Attas_2010', 'sd_outcome']=sqrt((((data['Al-Attas_2010', 'n_adipo']-1)*(data['Al-Attas_2010', 'sd_adipo']^2))+((data['Al-Attas_2010', 'n_lean']-1)*(data['Al-Attas_2010', 'sd_lean']^2)))/(data['Al-Attas_2010', 'n_adipo']+data['Al-Attas_2010', 'n_lean']-2)) # Derived
data['Al-Attas_2010', 'sd_exposure']=NA # Not needed
data['Al-Attas_2010', 'unstd_b']=NA # Not needed
data['Al-Attas_2010', 'unstd_lci']=NA # Not needed
data['Al-Attas_2010', 'unstd_uci']=NA # Not needed
data['Al-Attas_2010', 'unstd_se']=NA # Not needed
data['Al-Attas_2010', 't']=NA # Not needed
data['Al-Attas_2010', 'b']=(data['Al-Attas_2010', 'm_adipo']-data['Al-Attas_2010', 'm_lean'])/data['Al-Attas_2010', 'sd_outcome']
data['Al-Attas_2010', 'se']=sqrt(((data['Al-Attas_2010', 'n_adipo']+data['Al-Attas_2010', 'n_lean'])/(data['Al-Attas_2010', 'n_adipo']*data['Al-Attas_2010', 'n_lean']))+((data['Al-Attas_2010', 'b']^2)/(2*(data['Al-Attas_2010', 'n_adipo']+data['Al-Attas_2010', 'n_lean']))))
data['Al-Attas_2010', 'n_tot']=50+19+46+33 # Fig 1
data['Al-Attas_2010', 'analysis']='c_bmi_group' # Abstract
data['Al-Attas_2010', 'subgroup']='3_bmi_group_xs'
data['Al-Attas_2010', 'g_or_c']='grouped'
data['Al-Attas_2010', 'adipo']='bmi'
data['Al-Attas_2010', 'adipo_detail']='obese_nonobese_NOS' # Obese versus normal
data['Al-Attas_2010', 'adipogroup_detail']="See Cole 2008"
data['Al-Attas_2010', 'leangroup_detail']="Normal BMI"
data['Al-Attas_2010', 'xs_l']='cross_sectional'
data['Al-Attas_2010', 'units_x']=NA # grouped
data['Al-Attas_2010', 'units_y']="kb"
data['Al-Attas_2010', 'country']="KSA"
data['Al-Attas_2010', 'percent_white']=0
data['Al-Attas_2010', 'dna_source']="peripheral"
data['Al-Attas_2010', 'telo_method']="TRF"
data['Al-Attas_2010', 'agebaseline_notes']="Mean(SD): 9.1(2.4) yrs" # Pooled from Table 1
data['Al-Attas_2010', 'agelong_notes']=NA # Study is cross-sectional
data['Al-Attas_2010', 'age_adj']="Age-adj. Cs"
data['Al-Attas_2010', 'percent_male']=46.6 # Table 1
data['Al-Attas_2010', 'sex_adj']="Sex-adj. Cs"

# Bethancourt
data['Bethancourt_2014', 'n_adipo']=NA # Continuous
data['Bethancourt_2014', 'n_lean']=NA # Continuous
data['Bethancourt_2014', 'm_adipo']=NA # Continuous
data['Bethancourt_2014', 'sd_adipo']=NA # Continuous
data['Bethancourt_2014', 'm_lean']=NA # Continuous
data['Bethancourt_2014', 'sd_lean']=NA # Continuous
data['Bethancourt_2014', 'sd_outcome']=0.17 # Table 1 - ESTIMATE FROM LARGER SIZE 1717
data['Bethancourt_2014', 'sd_exposure']=5.7 # Table 1 - ESTIMATE FROM LARGER SIZE 1689
data['Bethancourt_2014', 'unstd_b']=-0.00059 # Table 6
data['Bethancourt_2014', 'unstd_lci']=NA # Not given
data['Bethancourt_2014', 'unstd_uci']=NA # Not given
data['Bethancourt_2014', 'unstd_se']=0.0013 # Table 6
data['Bethancourt_2014', 't']=data['Bethancourt_2014', 'unstd_b']/data['Bethancourt_2014', 'unstd_se'] # Table 6
data['Bethancourt_2014', 'b']=data['Bethancourt_2014', 'unstd_b']*(data['Bethancourt_2014', 'sd_exposure']/data['Bethancourt_2014', 'sd_outcome']) # Derived
data['Bethancourt_2014', 'se']=data['Bethancourt_2014', 'b']/data['Bethancourt_2014', 't'] # Derived
data['Bethancourt_2014', 'n_tot']=1681 # Table 6
data['Bethancourt_2014', 'analysis']=NA
data['Bethancourt_2014', 'subgroup']=NA # No subgroup analysis
data['Bethancourt_2014', 'g_or_c']="continuous" # Abstract
data['Bethancourt_2014', 'adipo']="waist_circ"
data['Bethancourt_2014', 'adipo_detail']="waist_circ_height_adj"
data['Bethancourt_2014', 'adipogroup_detail']=NA # continuous
data['Bethancourt_2014', 'leangroup_detail']=NA # continuous
data['Bethancourt_2014', 'xs_l']="longitudinal"
data['Bethancourt_2014', 'units_x']="cm"
data['Bethancourt_2014', 'units_y']="T/S"
data['Bethancourt_2014', 'country']="Philippines"
data['Bethancourt_2014', 'percent_white']=0
data['Bethancourt_2014', 'dna_source']="peripheral"
data['Bethancourt_2014', 'telo_method']="qPCR"
data['Bethancourt_2014', 'agebaseline_notes']="Mean(SD): 14.7(0.3) yrs" # Table 1 - extrapolated backwards so 21.7-7 (year 2005-1998)
data['Bethancourt_2014', 'agelong_notes']="Mean(SD): 21.7(0.3) yrs" # Table 1
data['Bethancourt_2014', 'age_adj']="covariate"
data['Bethancourt_2014', 'percent_male']=52.4 # Table 6
data['Bethancourt_2014', 'sex_adj']="covariate"

# Buxton 2011
data['Buxton_2011', 'n_adipo']=471 # Abstract
data['Buxton_2011', 'n_lean']=322 # Abstract
data['Buxton_2011', 'm_adipo']=0.072 # Fig 2
data['Buxton_2011', 'sd_adipo']=0.006*(sqrt(data['Buxton_2011', 'n_adipo'])) # Derived from Fig 2 standard error
data['Buxton_2011', 'm_lean']=0.191 # Fig 2
data['Buxton_2011', 'sd_lean']=0.008*(sqrt(data['Buxton_2011', 'n_lean'])) # Derived from Fig 2 standard error
data['Buxton_2011', 'sd_outcome']=sqrt((((data['Buxton_2011', 'n_adipo']-1)*(data['Buxton_2011', 'sd_adipo']^2))+((data['Buxton_2011', 'n_lean']-1)*(data['Buxton_2011', 'sd_lean']^2)))/(data['Buxton_2011', 'n_adipo']+data['Buxton_2011', 'n_lean']-2)) # Derived
data['Buxton_2011', 'sd_exposure']=NA # Not needed
data['Buxton_2011', 'unstd_b']=NA # Not needed
data['Buxton_2011', 'unstd_lci']=NA # Not needed
data['Buxton_2011', 'unstd_uci']=NA # Not needed
data['Buxton_2011', 'unstd_se']=NA # Not needed
data['Buxton_2011', 't']=NA # Not needed
data['Buxton_2011', 'b']=(data['Buxton_2011', 'm_adipo']-data['Buxton_2011', 'm_lean'])/data['Buxton_2011', 'sd_outcome']
data['Buxton_2011', 'se']=sqrt(((data['Buxton_2011', 'n_adipo']+data['Buxton_2011', 'n_lean'])/(data['Buxton_2011', 'n_adipo']*data['Buxton_2011', 'n_lean']))+((data['Buxton_2011', 'b']^2)/(2*(data['Buxton_2011', 'n_adipo']+data['Buxton_2011', 'n_lean']))))
data['Buxton_2011', 'n_tot']=793 # Abstract
data['Buxton_2011', 'analysis']='c_bmi_group' # Abstract
data['Buxton_2011', 'subgroup']='3_bmi_group_xs' # Not needed
data['Buxton_2011', 'g_or_c']='grouped'
data['Buxton_2011', 'adipo']='bmi'
data['Buxton_2011', 'adipo_detail']='obese_nonobese'
data['Buxton_2011', 'adipogroup_detail']=">97thC"
data['Buxton_2011', 'leangroup_detail']="<90thC"
data['Buxton_2011', 'xs_l']='cross_sectional'
data['Buxton_2011', 'units_x']=NA # grouped
data['Buxton_2011', 'units_y']="log T/S"
data['Buxton_2011', 'country']="France"
data['Buxton_2011', 'percent_white']=100
data['Buxton_2011', 'dna_source']="peripheral"
data['Buxton_2011', 'telo_method']="qPCR"
data['Buxton_2011', 'agebaseline_notes']="Mean(SD): 11.4(2.8) yrs" # Pooled Table 1
data['Buxton_2011', 'agelong_notes']=NA # cross_sectional
data['Buxton_2011', 'age_adj']="Age-adj. Cs"
data['Buxton_2011', 'percent_male']=48.0
data['Buxton_2011', 'sex_adj']="Sex-adj. Cs"

# Buxton 2014
# Long conversation with author re: harmonising
# See also approximation of % change at this link: http://people.duke.edu/~rnau/411log.htm
# ? Need SD of log LTL
# Also, calculate separately for men and women and meta analyse
data['Buxton_2014_men', 'n_adipo']=NA # Continuous
data['Buxton_2014_men', 'n_lean']=NA # Continuous
data['Buxton_2014_men', 'm_adipo']=NA # Continuous
data['Buxton_2014_men', 'sd_adipo']=NA # Continuous
data['Buxton_2014_men', 'm_lean']=NA # Continuous
data['Buxton_2014_men', 'sd_lean']=NA # Continuous
data['Buxton_2014_men', 'sd_outcome']=sqrt(log((1.4^2)/(1.12^2)+1)) # See equation above and Table 1 for mean and SD of LTL on raw scale
data['Buxton_2014_men', 'sd_exposure']=1.00 # Table 1 - ESTIMATE FROM LARGER SIZE
data['Buxton_2014_men', 'unstd_b']=log((0.4/100)+1) # see formula above
data['Buxton_2014_men', 'unstd_lci']=log((-1.2/100)+1) # see formula above
data['Buxton_2014_men', 'unstd_uci']=log((2.02/100)+1) # see formula above
data['Buxton_2014_men', 'unstd_se']=(data['Buxton_2014_men', 'unstd_uci']-data['Buxton_2014_men', 'unstd_lci'])/3.92 # see formula
data['Buxton_2014_men', 't']=data['Buxton_2014_men', 'unstd_b']/data['Buxton_2014_men', 'unstd_se'] # ***WILL NEED TO DERIVE AFTER META_ANALYSIS***
data['Buxton_2014_men', 'b']=data['Buxton_2014_men', 'unstd_b']*(data['Buxton_2014_men', 'sd_exposure']/data['Buxton_2014_men', 'sd_outcome']) # see formula above
data['Buxton_2014_men', 'se']=data['Buxton_2014_men', 'b']/data['Buxton_2014_men', 't'] # see formula
data['Buxton_2014_men', 'n_tot']=1794 # Table 2
data['Buxton_2014_men', 'analysis']=NA
data['Buxton_2014_men', 'subgroup']=NA # Not needed
data['Buxton_2014_men', 'g_or_c']='continuous'
data['Buxton_2014_men', 'adipo']='bmi'
data['Buxton_2014_men', 'adipo_detail']=NA # Not needed
data['Buxton_2014_men', 'adipogroup_detail']=NA # Continuous
data['Buxton_2014_men', 'leangroup_detail']=NA # Continuous
data['Buxton_2014_men', 'xs_l']='longitudinal'
data['Buxton_2014_men', 'units_x']="kg/m^2"
data['Buxton_2014_men', 'units_y']="log T/S"
data['Buxton_2014_men', 'country']="Finland"
data['Buxton_2014_men', 'percent_white']=100
data['Buxton_2014_men', 'dna_source']="peripheral"
data['Buxton_2014_men', 'telo_method']="qPCR"
data['Buxton_2014_men', 'agebaseline_notes']="Mean(SD): 5.81(0.89) yrs" # Table 1
data['Buxton_2014_men', 'agelong_notes']="31 years"
data['Buxton_2014_men', 'age_adj']="birth cohort"
data['Buxton_2014_men', 'percent_male']=100 # as all men!
data['Buxton_2014_men', 'sex_adj']="stratified"

data['Buxton_2014_women', 'n_adipo']=NA # Continuous
data['Buxton_2014_women', 'n_lean']=NA # Continuous
data['Buxton_2014_women', 'm_adipo']=NA # Continuous
data['Buxton_2014_women', 'sd_adipo']=NA # Continuous
data['Buxton_2014_women', 'm_lean']=NA # Continuous
data['Buxton_2014_women', 'sd_lean']=NA # Continuous
data['Buxton_2014_women', 'sd_outcome']=sqrt(log((1.41^2)/(1.17^2)+1)) # See equation above and Table 1 for mean and SD of LTL on raw scale
data['Buxton_2014_women', 'sd_exposure']=1.13 # Table 1 - ESTIMATE FROM LARGER SIZE
data['Buxton_2014_women', 'unstd_b']=log((1.71/100)+1) # see formula above
data['Buxton_2014_women', 'unstd_lci']=log((0.26/100)+1) # see formula above
data['Buxton_2014_women', 'unstd_uci']=log((3.18/100)+1) # see formula above
data['Buxton_2014_women', 'unstd_se']=(data['Buxton_2014_women', 'unstd_uci']-data['Buxton_2014_women', 'unstd_lci'])/3.92 # see formula
data['Buxton_2014_women', 't']=data['Buxton_2014_women', 'unstd_b']/data['Buxton_2014_women', 'unstd_se'] # ***WILL NEED TO DERIVE AFTER META_ANALYSIS***
data['Buxton_2014_women', 'b']=data['Buxton_2014_women', 'unstd_b']*(data['Buxton_2014_women', 'sd_exposure']/data['Buxton_2014_women', 'sd_outcome']) # see formula above
data['Buxton_2014_women', 'se']=data['Buxton_2014_women', 'b']/data['Buxton_2014_women', 't'] # see formula
data['Buxton_2014_women', 'n_tot']=1774 # Table 2
data['Buxton_2014_women', 'analysis']=NA
data['Buxton_2014_women', 'subgroup']=NA # Not needed
data['Buxton_2014_women', 'g_or_c']='continuous'
data['Buxton_2014_women', 'adipo']='bmi'
data['Buxton_2014_women', 'adipo_detail']=NA # Not needed
data['Buxton_2014_women', 'adipogroup_detail']=NA # Continuous
data['Buxton_2014_women', 'leangroup_detail']=NA # Continuous
data['Buxton_2014_women', 'xs_l']='longitudinal'
data['Buxton_2014_women', 'units_x']="kg/m^2"
data['Buxton_2014_women', 'units_y']="log T/S"
data['Buxton_2014_women', 'country']="Finland"
data['Buxton_2014_women', 'percent_white']=100
data['Buxton_2014_women', 'dna_source']="peripheral"
data['Buxton_2014_women', 'telo_method']="qPCR"
data['Buxton_2014_women', 'agebaseline_notes']="Mean(SD): 5.61(0.95) yrs" # Table 1
data['Buxton_2014_women', 'agelong_notes']="31 years"
data['Buxton_2014_women', 'age_adj']="birth cohort"
data['Buxton_2014_women', 'percent_male']=0 # as all women!
data['Buxton_2014_women', 'sex_adj']="stratified"

# Davy_2009
# Used plot digitiser (http://arohatgi.info/WebPlotDigitizer/) to estimate from graph in Fib 1b
data['Davy_2009', 'n_adipo']=8 # Approximation from legend of Fig 1B
data['Davy_2009', 'n_lean']=8 # Approximation from legend of Fig 1B
data['Davy_2009', 'm_adipo']=11.427 # estimated Fig1b
data['Davy_2009', 'sd_adipo']=12.239-data['Davy_2009', 'm_adipo'] # estimated Fig1b (total height incl SD - ht)
data['Davy_2009', 'm_lean']=11.252 # estimated Fig1b 
data['Davy_2009', 'sd_lean']=11.910-data['Davy_2009', 'm_lean'] # estimated Fig1b (total height incl SD - ht)
data['Davy_2009', 'sd_outcome']=sqrt((((data['Davy_2009', 'n_adipo']-1)*(data['Davy_2009', 'sd_adipo']^2))+((data['Davy_2009', 'n_lean']-1)*(data['Davy_2009', 'sd_lean']^2)))/(data['Davy_2009', 'n_adipo']+data['Davy_2009', 'n_lean']-2)) # Derived
data['Davy_2009', 'sd_exposure']=NA # Not needed 
data['Davy_2009', 'unstd_b']=NA # Not needed
data['Davy_2009', 'unstd_lci']=NA # Not needed
data['Davy_2009', 'unstd_uci']=NA # Not needed 
data['Davy_2009', 'unstd_se']=NA # Not needed
data['Davy_2009', 't']=NA # Not needed
data['Davy_2009', 'b']=(data['Davy_2009', 'm_adipo']-data['Davy_2009', 'm_lean'])/data['Davy_2009', 'sd_outcome']
data['Davy_2009', 'se']=sqrt(((data['Davy_2009', 'n_adipo']+data['Davy_2009', 'n_lean'])/(data['Davy_2009', 'n_adipo']*data['Davy_2009', 'n_lean']))+((data['Davy_2009', 'b']^2)/(2*(data['Davy_2009', 'n_adipo']+data['Davy_2009', 'n_lean']))))
data['Davy_2009', 'n_tot']=16 # Approximation from legend of Fig 1B
data['Davy_2009', 'analysis']='a_sga_group' # Abstract
data['Davy_2009', 'subgroup']='1_sga_group_xs' # Although FGR, all participants are 40 wks gest
data['Davy_2009', 'g_or_c']="grouped"
data['Davy_2009', 'adipo']="bwt"
data['Davy_2009', 'adipo_detail']="fgr_nonfgr" # 5th percentile for filipino
data['Davy_2009', 'adipogroup_detail']="Z=-1 to 1"
data['Davy_2009', 'leangroup_detail']="<5thC b/wt;<10thC PI"
data['Davy_2009', 'xs_l']="cross_sectional"
data['Davy_2009', 'units_x']=NA # grouped
data['Davy_2009', 'units_y']="kb"
data['Davy_2009', 'country']="Philippines"
data['Davy_2009', 'percent_white']=0
data['Davy_2009', 'dna_source']="cord"
data['Davy_2009', 'telo_method']="TRF"
data['Davy_2009', 'agebaseline_notes']="Gest. 40 wks" # All 40wks for this analysis see fig 1b
data['Davy_2009', 'agelong_notes']=NA # cross_sectional
data['Davy_2009', 'age_adj']="Age-adj. Cs" # All 40wks
data['Davy_2009', 'percent_male']=NA # cannot do 
data['Davy_2009', 'sex_adj']="?Sex-adj. Cs" # NS but use of standard country centiles

# de Melo 2017 #
data['de_Melo_2017', 'n_adipo']=62 # Table 1
data['de_Melo_2017', 'n_lean']=34 # Table 1
data['de_Melo_2017', 'm_adipo']=9 # Table 1
data['de_Melo_2017', 'sd_adipo']=1 # Table 1
data['de_Melo_2017', 'm_lean']=8.8 # Table 1
data['de_Melo_2017', 'sd_lean']=0.9 # Table 1
data['de_Melo_2017', 'sd_outcome']=sqrt((((data['de_Melo_2017', 'n_adipo']-1)*(data['de_Melo_2017', 'sd_adipo']^2))+((data['de_Melo_2017', 'n_lean']-1)*(data['de_Melo_2017', 'sd_lean']^2)))/(data['de_Melo_2017', 'n_adipo']+data['de_Melo_2017', 'n_lean']-2)) # Derived
data['de_Melo_2017', 'sd_exposure']=NA # Not needed
data['de_Melo_2017', 'unstd_b']=NA # Not required
data['de_Melo_2017', 'unstd_lci']=NA # Not required
data['de_Melo_2017', 'unstd_uci']=NA # Not required
data['de_Melo_2017', 'unstd_se']=NA # Not required
data['de_Melo_2017', 't']=NA # Not required
data['de_Melo_2017', 'b']=(data['de_Melo_2017', 'm_adipo']-data['de_Melo_2017', 'm_lean'])/data['de_Melo_2017', 'sd_outcome']
data['de_Melo_2017', 'se']=sqrt(((data['de_Melo_2017', 'n_adipo']+data['de_Melo_2017', 'n_lean'])/(data['de_Melo_2017', 'n_adipo']*data['de_Melo_2017', 'n_lean']))+((data['de_Melo_2017', 'b']^2)/(2*(data['de_Melo_2017', 'n_adipo']+data['de_Melo_2017', 'n_lean']))))
data['de_Melo_2017', 'n_tot']=34+62 # Table 1
data['de_Melo_2017', 'analysis']='a_sga_group' # Table 1
data['de_Melo_2017', 'subgroup']='5_sga_group_long' # Table 1
data['de_Melo_2017', 'g_or_c']='grouped' # Table 1
data['de_Melo_2017', 'adipo']='bwt' # Table 1
data['de_Melo_2017', 'adipo_detail']='sga_aga' # Table 1
data['de_Melo_2017', 'adipogroup_detail']=">=10thC<90th C" # Section 2.1
data['de_Melo_2017', 'leangroup_detail']="<10thC" # Section 2.1
data['de_Melo_2017', 'xs_l']='longitudinal' # Table 1
data['de_Melo_2017', 'units_x']=NA # grouped
data['de_Melo_2017', 'units_y']="kb"
data['de_Melo_2017', 'country']="Brazil"
data['de_Melo_2017', 'percent_white']="0"
data['de_Melo_2017', 'dna_source']="peripheral"
data['de_Melo_2017', 'telo_method']="TRF"
data['de_Melo_2017', 'agebaseline_notes']="Age range: 37-42 wks" # section 2.1
data['de_Melo_2017', 'agelong_notes']="Mean(SD): 23.8(0.73) yrs" # Pooled from table 1
data['de_Melo_2017', 'age_adj']="Age-adj. Cs"
data['de_Melo_2017', 'percent_male']=0 # Abstract
data['de_Melo_2017', 'sex_adj']="All female"

# de Zegher 2016
data['de_Zegher_2016', 'n_adipo']=42+34 # Table 1
data['de_Zegher_2016', 'n_lean']=27 # Table 1
data['de_Zegher_2016', 'm_adipo']=((1.00*42)+(1.26*34))/(42+34) # Table 1
sd_aga=(0.06)*(sqrt(42)) # estimated from Table 1
sd_lga=(0.07)*(sqrt(34)) # estimated from Table 1
data['de_Zegher_2016', 'sd_adipo']=sqrt((((42-1)*(sd_aga^2))+((34-1)*(sd_lga^2)))/(42+34-2))# estimated from Figure 1a
data['de_Zegher_2016', 'm_lean']=0.75 # Table 1
data['de_Zegher_2016', 'sd_lean']=0.06*sqrt(data['de_Zegher_2016', 'n_lean']) # Table 1
data['de_Zegher_2016', 'sd_outcome']=sqrt((((data['de_Zegher_2016', 'n_adipo']-1)*(data['de_Zegher_2016', 'sd_adipo']^2))+((data['de_Zegher_2016', 'n_lean']-1)*(data['de_Zegher_2016', 'sd_lean']^2)))/(data['de_Zegher_2016', 'n_adipo']+data['de_Zegher_2016', 'n_lean']-2)) # Derived
data['de_Zegher_2016', 'sd_exposure']=NA # Not needed
data['de_Zegher_2016', 'unstd_b']=NA # Not needed
data['de_Zegher_2016', 'unstd_lci']=NA # Not needed
data['de_Zegher_2016', 'unstd_uci']=NA # Not needed
data['de_Zegher_2016', 'unstd_se']=NA # Not needed
data['de_Zegher_2016', 't']=NA # Not needed
data['de_Zegher_2016', 'b']=(data['de_Zegher_2016', 'm_adipo']-data['de_Zegher_2016', 'm_lean'])/data['de_Zegher_2016', 'sd_outcome']
data['de_Zegher_2016', 'se']=sqrt(((data['de_Zegher_2016', 'n_adipo']+data['de_Zegher_2016', 'n_lean'])/(data['de_Zegher_2016', 'n_adipo']*data['de_Zegher_2016', 'n_lean']))+((data['de_Zegher_2016', 'b']^2)/(2*(data['de_Zegher_2016', 'n_adipo']+data['de_Zegher_2016', 'n_lean']))))
data['de_Zegher_2016', 'n_tot']=27+42+34 # Table 1
data['de_Zegher_2016', 'analysis']='a_sga_group'
data['de_Zegher_2016', 'subgroup']='1_sga_group_xs'
data['de_Zegher_2016', 'g_or_c']='grouped'
data['de_Zegher_2016', 'adipo']='bwt'
data['de_Zegher_2016', 'adipo_detail']='sga_aga'
data['de_Zegher_2016', 'adipogroup_detail']="Z>=-1"
data['de_Zegher_2016', 'leangroup_detail']="Z<-2"
data['de_Zegher_2016', 'xs_l']='cross_sectional'
data['de_Zegher_2016', 'units_x']=NA # group
data['de_Zegher_2016', 'units_y']="normalised T/S"
data['de_Zegher_2016', 'country']="Spain"
data['de_Zegher_2016', 'percent_white']=NA
data['de_Zegher_2016', 'dna_source']="cord"
data['de_Zegher_2016', 'telo_method']="qPCR"
sga_age=38.7
aga_age=39.9
lga_age=40.2
sga_age_se=0.3
aga_age_se=0.2
lga_age_se=0.2
sd_sga=(sga_age_se)*(sqrt(27)) # estimated from Figure 1a
sd_aga=(aga_age_se)*(sqrt(42)) # estimated from Figure 1a
sd_lga=(lga_age_se)*(sqrt(34)) # estimated from Figure 1a
mean_age=((sga_age*27)+(aga_age*42)+(lga_age*34))/(27+42+34)
sd_age_adipo=sqrt((((42-1)*(sd_aga^2))+((34-1)*(sd_lga^2)))/(42+34-2))# estimated from Figure 1a
sd_age_outcome=sqrt(((((42+34)-1)*(sd_age_adipo^2))+((27-1)*(sd_sga^2)))/(42+34+27-2)) # Derived
data['de_Zegher_2016', 'agebaseline_notes']="Mean(SD): 38.4(1.3) wks"
data['de_Zegher_2016', 'agelong_notes']=NA # cross_sectional
data['de_Zegher_2016', 'age_adj']="Age-adj. Zs"
data['de_Zegher_2016', 'percent_male']=NA
data['de_Zegher_2016', 'sex_adj']="?Sex-adj. Zs"

# Drury 2015
# Issue as beta and std. error given as exactly 0
# make non-zero so can meta-analyse - see manuscript
# Author emailed - await response
data['Drury_2015', 'n_adipo']=NA # Continuous
data['Drury_2015', 'n_lean']=NA # Continuous
data['Drury_2015', 'm_adipo']=NA # Continuous
data['Drury_2015', 'sd_adipo']=NA # Continuous
data['Drury_2015', 'm_lean']=NA # Continuous
data['Drury_2015', 'sd_lean']=NA # Continuous
data['Drury_2015', 'sd_outcome']=0.34 # Results section
data['Drury_2015', 'sd_exposure']=436 # Table 1 - ESTIMATE FROM LARGER SIZE 66
data['Drury_2015', 'unstd_b']=0 # ***NEED TO GET ANSWER TO NEAREST SF FROM AUTHOR** Table 3
data['Drury_2015', 'unstd_lci']=NA # Not needed
data['Drury_2015', 'unstd_uci']=NA # Not needed
data['Drury_2015', 'unstd_se']=0 # ***NEED TO GET ANSWER TO NEAREST SF FROM AUTHOR** Table 3
data['Drury_2015', 't']=data['Drury_2015', 'unstd_b']/data['Drury_2015', 'unstd_se'] # Table 6
data['Drury_2015', 'b']=0 # Derived
data['Drury_2015', 'se']=0.00499 # replace se=0.00499 if id=="Drury_2015"
data['Drury_2015', 'n_tot']=64 # Table 3
data['Drury_2015', 'analysis']='b_bwt_cont'
data['Drury_2015', 'subgroup']='2_bwt_cont_xs'
data['Drury_2015', 'g_or_c']='continuous'
data['Drury_2015', 'adipo']='bwt'
data['Drury_2015', 'adipo_detail']=NA # Not needed
data['Drury_2015', 'adipogroup_detail']=NA # Continuous
data['Drury_2015', 'leangroup_detail']=NA # Continuous
data['Drury_2015', 'xs_l']='cross_sectional'
data['Drury_2015', 'units_x']="g"
data['Drury_2015', 'units_y']="T/S"
data['Drury_2015', 'country']="USA"
data['Drury_2015', 'percent_white']=36.4 # estimate from larger number
data['Drury_2015', 'dna_source']="cord"
data['Drury_2015', 'telo_method']="qPCR"
data['Drury_2015', 'agebaseline_notes']="Mean(SD): 38.9(1.3) wks" # estimate from larger number
data['Drury_2015', 'agelong_notes']=NA # cross_sectional
data['Drury_2015', 'age_adj']="No assoc. age"
data['Drury_2015', 'percent_male']=53.0
data['Drury_2015', 'sex_adj']="covariate"

# Entringer 2013
# Maternal stress but not selected for, representative of larger cohort, see supp table
data['Entringer_2013', 'n_adipo']=NA # Continuous
data['Entringer_2013', 'n_lean']=NA # Continuous
data['Entringer_2013', 'm_adipo']=NA # Continuous
data['Entringer_2013', 'sd_adipo']=NA # Continuous
data['Entringer_2013', 'm_lean']=NA # Continuous
data['Entringer_2013', 'sd_lean']=NA # Continuous
data['Entringer_2013', 'sd_outcome']=0.37 # Results section
data['Entringer_2013', 'sd_exposure']=460 # Table 1
data['Entringer_2013', 'unstd_b']=-0.007 # Table 2
data['Entringer_2013', 'unstd_lci']=-0.026 # Table 2
data['Entringer_2013', 'unstd_uci']=0.011 # Table 2
data['Entringer_2013', 'unstd_se']=0.009 # Table 2
data['Entringer_2013', 't']=data['Entringer_2013', 'unstd_b']/data['Entringer_2013', 'unstd_se'] # Derived
data['Entringer_2013', 'b']=data['Entringer_2013', 'unstd_b']*((data['Entringer_2013', 'sd_exposure'])/(data['Entringer_2013', 'sd_outcome'])) # Derived
data['Entringer_2013', 'se']=data['Entringer_2013', 'b']/data['Entringer_2013', 't'] # Derived
data['Entringer_2013', 'n_tot']=27 # Abstract
data['Entringer_2013', 'analysis']='b_bwt_cont'
data['Entringer_2013', 'subgroup']='2_bwt_cont_xs'
data['Entringer_2013', 'g_or_c']='continuous'
data['Entringer_2013', 'adipo']='bwt'
data['Entringer_2013', 'adipo_detail']=NA
data['Entringer_2013', 'adipogroup_detail']=NA # Continuous
data['Entringer_2013', 'leangroup_detail']=NA # Continuous
data['Entringer_2013', 'xs_l']='cross_sectional'
data['Entringer_2013', 'units_x']="g"
data['Entringer_2013', 'units_y']="T/S"
data['Entringer_2013', 'country']="USA"
data['Entringer_2013', 'percent_white']=0
data['Entringer_2013', 'dna_source']="cord"
data['Entringer_2013', 'telo_method']="qPCR"
data['Entringer_2013', 'agebaseline_notes']="Mean(SD): 38.8(1.4) wks"
data['Entringer_2013', 'agelong_notes']=NA # cross_sectional
data['Entringer_2013', 'age_adj']="covariate"
data['Entringer_2013', 'percent_male']="48.0"
data['Entringer_2013', 'sex_adj']="covariate"

# Kajantie
# SE DERIVED using 3.92 as 2*t
data['Kajantie_2012', 'n_adipo']=NA # Continuous
data['Kajantie_2012', 'n_lean']=NA # Continuous
data['Kajantie_2012', 'm_adipo']=NA # Continuous
data['Kajantie_2012', 'sd_adipo']=NA # Continuous
data['Kajantie_2012', 'm_lean']=NA # Continuous
data['Kajantie_2012', 'sd_lean']=NA # Continuous
data['Kajantie_2012', 'sd_outcome']=1 # See methods re: expressing in SD units
data['Kajantie_2012', 'sd_exposure']=484/1000 # Table 2, changes presented per z-score unit
data['Kajantie_2012', 'unstd_b']=-0.060 # Table 2
data['Kajantie_2012', 'unstd_lci']=-0.163 # Table 2
data['Kajantie_2012', 'unstd_uci']=0.042 # Table 2
data['Kajantie_2012', 'unstd_se']=(data['Kajantie_2012', 'unstd_uci']-data['Kajantie_2012', 'unstd_lci'])/3.92 # Derived
data['Kajantie_2012', 't']=data['Kajantie_2012', 'unstd_b']/data['Kajantie_2012', 'unstd_se'] # Derived
data['Kajantie_2012', 'b']=data['Kajantie_2012', 'unstd_b']*((data['Kajantie_2012', 'sd_exposure'])/(data['Kajantie_2012', 'sd_outcome'])) # Derived
data['Kajantie_2012', 'se']=data['Kajantie_2012', 'b']/data['Kajantie_2012', 't'] # Derived
data['Kajantie_2012', 'n_tot']=1894 # Table 1
data['Kajantie_2012', 'analysis']='b_bwt_cont'
data['Kajantie_2012', 'subgroup']='6_bwt_cont_long'
data['Kajantie_2012', 'g_or_c']='continuous'
data['Kajantie_2012', 'adipo']='bwt'
data['Kajantie_2012', 'adipo_detail']=NA # to do
data['Kajantie_2012', 'adipogroup_detail']=NA # Continuous
data['Kajantie_2012', 'leangroup_detail']=NA # Continuous
data['Kajantie_2012', 'xs_l']='longitudinal'
data['Kajantie_2012', 'units_x']="kg"
data['Kajantie_2012', 'units_y']="z"
data['Kajantie_2012', 'country']="Finland"
data['Kajantie_2012', 'percent_white']=100
data['Kajantie_2012', 'dna_source']="peripheral"
data['Kajantie_2012', 'telo_method']="qPCR"
data['Kajantie_2012', 'agebaseline_notes']="Mean(SD): 39.8(1.9) wks" # Table 1
data['Kajantie_2012', 'agelong_notes']="Mean(SD): 61.5(2.9) yrs" # Table 1
data['Kajantie_2012', 'age_adj']="covariate"
data['Kajantie_2012', 'percent_male']=46.7
data['Kajantie_2012', 'sex_adj']="covariate"

# Kajantie
# SE DERIVED using 3.92 as 2*t
data['Kajantie_2012_pi', 'n_adipo']=NA # Continuous
data['Kajantie_2012_pi', 'n_lean']=NA # Continuous
data['Kajantie_2012_pi', 'm_adipo']=NA # Continuous
data['Kajantie_2012_pi', 'sd_adipo']=NA # Continuous
data['Kajantie_2012_pi', 'm_lean']=NA # Continuous
data['Kajantie_2012_pi', 'sd_lean']=NA # Continuous
data['Kajantie_2012_pi', 'sd_outcome']=1 # See methods re: expressing in SD units
data['Kajantie_2012_pi', 'sd_exposure']=2.3 # Table 2, changes presented per z-score unit
data['Kajantie_2012_pi', 'unstd_b']=-0.001 # Table 2
data['Kajantie_2012_pi', 'unstd_lci']=-0.021 # Table 2
data['Kajantie_2012_pi', 'unstd_uci']=0.019 # Table 2
data['Kajantie_2012_pi', 'unstd_se']=(data['Kajantie_2012_pi', 'unstd_uci']-data['Kajantie_2012_pi', 'unstd_lci'])/3.92 # Derived
data['Kajantie_2012_pi', 't']=data['Kajantie_2012_pi', 'unstd_b']/data['Kajantie_2012_pi', 'unstd_se'] # Derived
data['Kajantie_2012_pi', 'b']=data['Kajantie_2012_pi', 'unstd_b']*((data['Kajantie_2012_pi', 'sd_exposure'])/(data['Kajantie_2012_pi', 'sd_outcome'])) # Derived
data['Kajantie_2012_pi', 'se']=data['Kajantie_2012_pi', 'b']/data['Kajantie_2012_pi', 't'] # Derived
data['Kajantie_2012_pi', 'n_tot']=1894 # Table 1
data['Kajantie_2012_pi', 'analysis']=NA
data['Kajantie_2012_pi', 'subgroup']=NA
data['Kajantie_2012_pi', 'g_or_c']='continuous'
data['Kajantie_2012_pi', 'adipo']='PI'
data['Kajantie_2012_pi', 'adipo_detail']=NA # to do
data['Kajantie_2012_pi', 'adipogroup_detail']=NA # Continuous
data['Kajantie_2012_pi', 'leangroup_detail']=NA # Continuous
data['Kajantie_2012_pi', 'xs_l']='longitudinal'
data['Kajantie_2012_pi', 'units_x']="kg"
data['Kajantie_2012_pi', 'units_y']="z"
data['Kajantie_2012_pi', 'country']="Finland"
data['Kajantie_2012_pi', 'percent_white']=100
data['Kajantie_2012_pi', 'dna_source']="peripheral"
data['Kajantie_2012_pi', 'telo_method']="qPCR"
data['Kajantie_2012_pi', 'agebaseline_notes']="Mean(SD): 39.8(1.9) wks" # Table 1
data['Kajantie_2012_pi', 'agelong_notes']="Mean(SD): 61.5(2.9) yrs" # Table 1
data['Kajantie_2012_pi', 'age_adj']="covariate"
data['Kajantie_2012_pi', 'percent_male']=46.7
data['Kajantie_2012_pi', 'sex_adj']="covariate"

# Kajantie
data['Kajantie_2012_twinpi', 'n_adipo']=NA # Continuous
data['Kajantie_2012_twinpi', 'n_lean']=NA # Continuous
data['Kajantie_2012_twinpi', 'm_adipo']=NA # Continuous
data['Kajantie_2012_twinpi', 'sd_adipo']=NA # Continuous
data['Kajantie_2012_twinpi', 'm_lean']=NA # Continuous
data['Kajantie_2012_twinpi', 'sd_lean']=NA # Continuous
data['Kajantie_2012_twinpi', 'sd_outcome']=1 # See methods re: expressing in SD units
data['Kajantie_2012_twinpi', 'sd_exposure']=2.5 # Table 2, changes presented per z-score unit
data['Kajantie_2012_twinpi', 'unstd_b']=0.076 # Table 4
data['Kajantie_2012_twinpi', 'unstd_lci']=-0.202 # Table 4
data['Kajantie_2012_twinpi', 'unstd_uci']=0.353 # Table 4
data['Kajantie_2012_twinpi', 'unstd_se']=(data['Kajantie_2012_twinpi', 'unstd_uci']-data['Kajantie_2012_twinpi', 'unstd_lci'])/3.92 # Derived
data['Kajantie_2012_twinpi', 't']=data['Kajantie_2012_twinpi', 'unstd_b']/data['Kajantie_2012_twinpi', 'unstd_se'] # Derived
data['Kajantie_2012_twinpi', 'b']=data['Kajantie_2012_twinpi', 'unstd_b']*((data['Kajantie_2012_twinpi', 'sd_exposure'])/(data['Kajantie_2012_twinpi', 'sd_outcome'])) # Derived
data['Kajantie_2012_twinpi', 'se']=data['Kajantie_2012_twinpi', 'b']/data['Kajantie_2012_twinpi', 't'] # Derived
data['Kajantie_2012_twinpi', 'n_tot']=248 # Table 1
data['Kajantie_2012_twinpi', 'analysis']=NA
data['Kajantie_2012_twinpi', 'subgroup']=NA
data['Kajantie_2012_twinpi', 'g_or_c']='continuous'
data['Kajantie_2012_twinpi', 'adipo']='PI'
data['Kajantie_2012_twinpi', 'adipo_detail']=NA # to do
data['Kajantie_2012_twinpi', 'adipogroup_detail']=NA # Continuous
data['Kajantie_2012_twinpi', 'leangroup_detail']=NA # Continuous
data['Kajantie_2012_twinpi', 'xs_l']='longitudinal'
data['Kajantie_2012_twinpi', 'units_x']="kg/m^3"
data['Kajantie_2012_twinpi', 'units_y']="z"
data['Kajantie_2012_twinpi', 'country']="Finland"
data['Kajantie_2012_twinpi', 'percent_white']=100
data['Kajantie_2012_twinpi', 'dna_source']="peripheral"
data['Kajantie_2012_twinpi', 'telo_method']="qPCR"
data['Kajantie_2012_twinpi', 'agebaseline_notes']="Mean(SD): 36.8(4.0) wks" # Table 1
data['Kajantie_2012_twinpi', 'agelong_notes']="Mean(SD) 27.5(2.0) yrs" # Table 1
data['Kajantie_2012_twinpi', 'age_adj']="covariate"
data['Kajantie_2012_twinpi', 'percent_male']=54
data['Kajantie_2012_twinpi', 'sex_adj']="covariate"

# Kajantie
data['Kajantie_2012_twinbwt', 'n_adipo']=NA # Continuous
data['Kajantie_2012_twinbwt', 'n_lean']=NA # Continuous
data['Kajantie_2012_twinbwt', 'm_adipo']=NA # Continuous
data['Kajantie_2012_twinbwt', 'sd_adipo']=NA # Continuous
data['Kajantie_2012_twinbwt', 'm_lean']=NA # Continuous
data['Kajantie_2012_twinbwt', 'sd_lean']=NA # Continuous
data['Kajantie_2012_twinbwt', 'sd_outcome']=1 # See methods re: expressing in SD units
data['Kajantie_2012_twinbwt', 'sd_exposure']=503/1000 # Table 2, changes presented per z-score unit
data['Kajantie_2012_twinbwt', 'unstd_b']=-0.950 # Table 4
data['Kajantie_2012_twinbwt', 'unstd_lci']=-3.718 # Table 4
data['Kajantie_2012_twinbwt', 'unstd_uci']=1.819 # Table 4
data['Kajantie_2012_twinbwt', 'unstd_se']=(data['Kajantie_2012_twinbwt', 'unstd_uci']-data['Kajantie_2012_twinbwt', 'unstd_lci'])/3.92 # Derived
data['Kajantie_2012_twinbwt', 't']=data['Kajantie_2012_twinbwt', 'unstd_b']/data['Kajantie_2012_twinbwt', 'unstd_se'] # Derived
data['Kajantie_2012_twinbwt', 'b']=data['Kajantie_2012_twinbwt', 'unstd_b']*((data['Kajantie_2012_twinbwt', 'sd_exposure'])/(data['Kajantie_2012_twinbwt', 'sd_outcome'])) # Derived
data['Kajantie_2012_twinbwt', 'se']=data['Kajantie_2012_twinbwt', 'b']/data['Kajantie_2012_twinbwt', 't'] # Derived
data['Kajantie_2012_twinbwt', 'n_tot']=248 # Table 1
data['Kajantie_2012_twinbwt', 'analysis']=NA
data['Kajantie_2012_twinbwt', 'subgroup']=NA
data['Kajantie_2012_twinbwt', 'g_or_c']='continuous'
data['Kajantie_2012_twinbwt', 'adipo']='bwt'
data['Kajantie_2012_twinbwt', 'adipo_detail']=NA # to do
data['Kajantie_2012_twinbwt', 'adipogroup_detail']=NA # Continuous
data['Kajantie_2012_twinbwt', 'leangroup_detail']=NA # Continuous
data['Kajantie_2012_twinbwt', 'xs_l']='longitudinal'
data['Kajantie_2012_twinbwt', 'units_x']="kg"
data['Kajantie_2012_twinbwt', 'units_y']="z"
data['Kajantie_2012_twinbwt', 'country']="Finland"
data['Kajantie_2012_twinbwt', 'percent_white']=100
data['Kajantie_2012_twinbwt', 'dna_source']="peripheral"
data['Kajantie_2012_twinbwt', 'telo_method']="qPCR"
data['Kajantie_2012_twinbwt', 'agebaseline_notes']="Mean(SD): 36.8(4.0) wks" # Table 1
data['Kajantie_2012_twinbwt', 'agelong_notes']="Mean(SD) 27.5(2.0) yrs" # Table 1
data['Kajantie_2012_twinbwt', 'age_adj']="covariate"
data['Kajantie_2012_twinbwt', 'percent_male']=54
data['Kajantie_2012_twinbwt', 'sex_adj']="covariate"

# Masi 2012 bmi
# SE DERIVED using 3.92 as 2*t
# Complex explanation available
# Consider 'half standardised' as betas already provided for a 1 SD unit increase in X.
# Generate SD of telomere length from paper Table 2
# N for boys and girls = 597 and 483, respectively
# Means = 1.29 and 1.32 respectively
# CI for mean telomere length (TL) in boys = 1.27-1.31
# CI for mean telomere length (TL) in girls = 1.30-1.34
boys_n = 597
boys_mean = 1.29
boys_lci_tl = 1.27
boys_uci_tl = 1.31
girls_n = 483
girls_mean = 1.32
girls_lci_tl = 1.30
girls_uci_tl = 1.34

# Pool means
ltl_mean = ((boys_mean * boys_n) + (girls_mean * girls_n))/(boys_n + girls_n)

# Boys SE of mean = (uci-lci)/3.92
boys_se = (boys_uci_tl - boys_lci_tl) / 3.92
# Girls SE of mean = (uci-lci)/3.92
girls_se = (girls_uci_tl - girls_lci_tl) / 3.92

# Boys SD
boys_sd = sqrt(boys_n)*boys_se
# Girls SD
girls_sd = sqrt(girls_n)*girls_se
# Pooled SD of boys and girls gives SD for outcome (telomere length)
masi_ltl_sd = sqrt(((boys_sd^2 * (boys_n-1)) + (girls_sd^2 * (girls_n-1)))/(boys_n+girls_n-2))

data['Masi_2012_bmi', 'n_adipo']=NA # Continuous
data['Masi_2012_bmi', 'n_lean']=NA # Continuous
data['Masi_2012_bmi', 'm_adipo']=NA # Continuous
data['Masi_2012_bmi', 'sd_adipo']=NA # Continuous
data['Masi_2012_bmi', 'm_lean']=NA # Continuous
data['Masi_2012_bmi', 'sd_lean']=NA # Continuous
data['Masi_2012_bmi', 'sd_outcome']=masi_ltl_sd
data['Masi_2012_bmi', 'sd_exposure']=1 # Treat as given that beta given in terms of a 1SD increase?? ' tabel 1
data['Masi_2012_bmi', 'unstd_b']=-0.008 # Table 1
data['Masi_2012_bmi', 'unstd_lci']=-0.023 # Table 1
data['Masi_2012_bmi', 'unstd_uci']=0.007 # Table 1
data['Masi_2012_bmi', 'unstd_se']=(data['Masi_2012_bmi', 'unstd_uci']-data['Masi_2012_bmi', 'unstd_lci'])/3.92 # Derived
data['Masi_2012_bmi', 't']=data['Masi_2012_bmi', 'unstd_b']/data['Masi_2012_bmi', 'unstd_se'] # Derived
data['Masi_2012_bmi', 'b']=data['Masi_2012_bmi', 'unstd_b']*((data['Masi_2012_bmi', 'sd_exposure'])/(data['Masi_2012_bmi', 'sd_outcome'])) # Derived
data['Masi_2012_bmi', 'se']=data['Masi_2012_bmi', 'b']/data['Masi_2012_bmi', 't'] # Derived
data['Masi_2012_bmi', 'n_tot']=1080 # Table 1
data['Masi_2012_bmi', 'analysis']='d_bmi_cont'
data['Masi_2012_bmi', 'subgroup']='4_bmi_cont_xs'
data['Masi_2012_bmi', 'g_or_c']='continuous'
data['Masi_2012_bmi', 'adipo']='bmi'
data['Masi_2012_bmi', 'adipo_detail']=NA # to do
data['Masi_2012_bmi', 'adipogroup_detail']=NA # Continuous
data['Masi_2012_bmi', 'leangroup_detail']=NA # Continuous
data['Masi_2012_bmi', 'xs_l']='cross_sectional'
data['Masi_2012_bmi', 'units_x']="SDs of log(kg/m^2)"
data['Masi_2012_bmi', 'units_y']="T/S"
data['Masi_2012_bmi', 'country']="UK"
data['Masi_2012_bmi', 'percent_white']=91.9
data['Masi_2012_bmi', 'dna_source']="peripheral"
data['Masi_2012_bmi', 'telo_method']="qPCR"
data['Masi_2012_bmi', 'agebaseline_notes']="Mean(SD): 15.1(0.6) yrs" # Table 1
data['Masi_2012_bmi', 'agelong_notes']=NA # cross_sectional
data['Masi_2012_bmi', 'age_adj']="covariate"
data['Masi_2012_bmi', 'percent_male']=55.3 # Table 2
data['Masi_2012_bmi', 'sex_adj']="covariate"

# Masi 2012 wc
# SE DERIVED using 3.92 as 2*t
# As above
data['Masi_2012_wc', 'n_adipo']=NA # Continuous
data['Masi_2012_wc', 'n_lean']=NA # Continuous
data['Masi_2012_wc', 'm_adipo']=NA # Continuous
data['Masi_2012_wc', 'sd_adipo']=NA # Continuous
data['Masi_2012_wc', 'm_lean']=NA # Continuous
data['Masi_2012_wc', 'sd_lean']=NA # Continuous
data['Masi_2012_wc', 'sd_outcome']=masi_ltl_sd
data['Masi_2012_wc', 'sd_exposure']=1 # Treat as given that beta given in terms of a 1SD increase?? ' tabel 1
data['Masi_2012_wc', 'unstd_b']=-0.003 # Table 1
data['Masi_2012_wc', 'unstd_lci']=-0.019 # Table 1
data['Masi_2012_wc', 'unstd_uci']=0.012 # Table 1
data['Masi_2012_wc', 'unstd_se']=(data['Masi_2012_wc', 'unstd_uci']-data['Masi_2012_wc', 'unstd_lci'])/3.92 # Derived
data['Masi_2012_wc', 't']=data['Masi_2012_wc', 'unstd_b']/data['Masi_2012_wc', 'unstd_se'] # Derived
data['Masi_2012_wc', 'b']=data['Masi_2012_wc', 'unstd_b']*((data['Masi_2012_wc', 'sd_exposure'])/(data['Masi_2012_wc', 'sd_outcome'])) # Derived
data['Masi_2012_wc', 'se']=data['Masi_2012_wc', 'b']/data['Masi_2012_wc', 't'] # Derived
data['Masi_2012_wc', 'n_tot']=1080 # Table 1
data['Masi_2012_wc', 'analysis']=NA
data['Masi_2012_wc', 'subgroup']=NA
data['Masi_2012_wc', 'g_or_c']='continuous'
data['Masi_2012_wc', 'adipo']='waist_circ'
data['Masi_2012_wc', 'adipo_detail']=NA # to do
data['Masi_2012_wc', 'adipogroup_detail']=NA # Continuous
data['Masi_2012_wc', 'leangroup_detail']=NA # Continuous
data['Masi_2012_wc', 'xs_l']='cross_sectional'
data['Masi_2012_wc', 'units_x']="SDs of log(cm)"
data['Masi_2012_wc', 'units_y']="T/S"
data['Masi_2012_wc', 'country']="UK"
data['Masi_2012_wc', 'percent_white']=91.9
data['Masi_2012_wc', 'dna_source']="peripheral"
data['Masi_2012_wc', 'telo_method']="qPCR"
data['Masi_2012_wc', 'agebaseline_notes']="Mean(SD): 15.1(0.6) yrs"
data['Masi_2012_wc', 'agelong_notes']=NA # cross_sectional
data['Masi_2012_wc', 'age_adj']="covariate"
data['Masi_2012_wc', 'percent_male']=55.3 # Table 2
data['Masi_2012_wc', 'sex_adj']="covariate"

# Masi 2012 wc
# SE DERIVED using 3.92 as 2*t
# As above
data['Masi_2012_sf', 'n_adipo']=NA # Continuous
data['Masi_2012_sf', 'n_lean']=NA # Continuous
data['Masi_2012_sf', 'm_adipo']=NA # Continuous
data['Masi_2012_sf', 'sd_adipo']=NA # Continuous
data['Masi_2012_sf', 'm_lean']=NA # Continuous
data['Masi_2012_sf', 'sd_lean']=NA # Continuous
data['Masi_2012_sf', 'sd_outcome']=masi_ltl_sd
data['Masi_2012_sf', 'sd_exposure']=1 # Treat as given that beta given in terms of a 1SD increase?? ' tabel 1
data['Masi_2012_sf', 'unstd_b']=-0.011 # Table 1
data['Masi_2012_sf', 'unstd_lci']=-0.028 # Table 1
data['Masi_2012_sf', 'unstd_uci']=0.006 # Table 1
data['Masi_2012_sf', 'unstd_se']=(data['Masi_2012_sf', 'unstd_uci']-data['Masi_2012_sf', 'unstd_lci'])/3.92 # Derived
data['Masi_2012_sf', 't']=data['Masi_2012_sf', 'unstd_b']/data['Masi_2012_sf', 'unstd_se'] # Derived
data['Masi_2012_sf', 'b']=data['Masi_2012_sf', 'unstd_b']*((data['Masi_2012_sf', 'sd_exposure'])/(data['Masi_2012_sf', 'sd_outcome'])) # Derived
data['Masi_2012_sf', 'se']=data['Masi_2012_sf', 'b']/data['Masi_2012_sf', 't'] # Derived
data['Masi_2012_sf', 'n_tot']=1080 # Table 1
data['Masi_2012_sf', 'analysis']=NA
data['Masi_2012_sf', 'subgroup']=NA
data['Masi_2012_sf', 'g_or_c']='continuous'
data['Masi_2012_sf', 'adipo']='SF'
data['Masi_2012_sf', 'adipo_detail']=NA # to do
data['Masi_2012_sf', 'adipogroup_detail']=NA # Continuous
data['Masi_2012_sf', 'leangroup_detail']=NA # Continuous
data['Masi_2012_sf', 'xs_l']='cross_sectional'
data['Masi_2012_sf', 'units_x']="SDs of log(mm)"
data['Masi_2012_sf', 'units_y']="T/S"
data['Masi_2012_sf', 'country']="UK"
data['Masi_2012_sf', 'percent_white']=91.9
data['Masi_2012_sf', 'dna_source']="peripheral"
data['Masi_2012_sf', 'telo_method']="qPCR"
data['Masi_2012_sf', 'agebaseline_notes']="Mean(SD): 15.1(0.6) yrs"
data['Masi_2012_sf', 'agelong_notes']=NA # cross_sectional
data['Masi_2012_sf', 'age_adj']="covariate"
data['Masi_2012_sf', 'percent_male']=55.3 # Table 2
data['Masi_2012_sf', 'sex_adj']="covariate"

# Masi 2012 wc
# SE DERIVED using 3.92 as 2*t
# As above
data['Masi_2012_fm', 'n_adipo']=NA # Continuous
data['Masi_2012_fm', 'n_lean']=NA # Continuous
data['Masi_2012_fm', 'm_adipo']=NA # Continuous
data['Masi_2012_fm', 'sd_adipo']=NA # Continuous
data['Masi_2012_fm', 'm_lean']=NA # Continuous
data['Masi_2012_fm', 'sd_lean']=NA # Continuous
data['Masi_2012_fm', 'sd_outcome']=masi_ltl_sd
data['Masi_2012_fm', 'sd_exposure']=1 # Treat as given that beta given in terms of a 1SD increase?? ' tabel 1
data['Masi_2012_fm', 'unstd_b']=-0.013 # Table 1
data['Masi_2012_fm', 'unstd_lci']=-0.030 # Table 1
data['Masi_2012_fm', 'unstd_uci']=0.004 # Table 1
data['Masi_2012_fm', 'unstd_se']=(data['Masi_2012_fm', 'unstd_uci']-data['Masi_2012_fm', 'unstd_lci'])/3.92 # Derived
data['Masi_2012_fm', 't']=data['Masi_2012_fm', 'unstd_b']/data['Masi_2012_fm', 'unstd_se'] # Derived
data['Masi_2012_fm', 'b']=data['Masi_2012_fm', 'unstd_b']*((data['Masi_2012_fm', 'sd_exposure'])/(data['Masi_2012_fm', 'sd_outcome'])) # Derived
data['Masi_2012_fm', 'se']=data['Masi_2012_fm', 'b']/data['Masi_2012_fm', 't'] # Derived
data['Masi_2012_fm', 'n_tot']=1080 # Table 1
data['Masi_2012_fm', 'analysis']=NA
data['Masi_2012_fm', 'subgroup']=NA
data['Masi_2012_fm', 'g_or_c']='continuous'
data['Masi_2012_fm', 'adipo']='FM'
data['Masi_2012_fm', 'adipo_detail']=NA # to do
data['Masi_2012_fm', 'adipogroup_detail']=NA # Continuous
data['Masi_2012_fm', 'leangroup_detail']=NA # Continuous
data['Masi_2012_fm', 'xs_l']='cross_sectional'
data['Masi_2012_fm', 'units_x']="%"
data['Masi_2012_fm', 'units_y']="T/S"
data['Masi_2012_fm', 'country']="UK"
data['Masi_2012_fm', 'percent_white']=91.9
data['Masi_2012_fm', 'dna_source']="peripheral"
data['Masi_2012_fm', 'telo_method']="qPCR"
data['Masi_2012_fm', 'agebaseline_notes']="Mean(SD): 15.1(0.6) yrs"
data['Masi_2012_fm', 'agelong_notes']=NA # cross_sectional
data['Masi_2012_fm', 'age_adj']="covariate"
data['Masi_2012_fm', 'percent_male']=55.3 # Table 2
data['Masi_2012_fm', 'sex_adj']="covariate"

# Milne
# SE DERIVED from P value
# Need to work back to calculate standard error from P value
# https://stackoverflow.com/questions/11526041/critical-t-values-in-r
# df=n-k-1 where N is total in study, k is number of predictors
# Therefore in this paper
df=437-1-1 # Abstract, Supplement (models are univariate)
# Critical t value calculated (p value given as 0.34, N as 437, models are univariate)
milne_t=qt(1-(0.34/2), 437-2)  

data['Milne_2015', 'n_adipo']=NA # Continuous
data['Milne_2015', 'n_lean']=NA # Continuous
data['Milne_2015', 'm_adipo']=NA # Continuous
data['Milne_2015', 'sd_adipo']=NA # Continuous
data['Milne_2015', 'm_lean']=NA # Continuous
data['Milne_2015', 'sd_lean']=NA # Continuous
data['Milne_2015', 'sd_outcome']=86.8 # Table 2
data['Milne_2015', 'sd_exposure']=1.07 # Table 1
data['Milne_2015', 'unstd_b']=3.73 # Supp. T2
data['Milne_2015', 'unstd_lci']=NA # Not needed
data['Milne_2015', 'unstd_uci']=NA # Not needed
data['Milne_2015', 't']=milne_t # Derived
data['Milne_2015', 'unstd_se']=data['Milne_2015', 'unstd_b']/milne_t # Derived
data['Milne_2015', 'b']=data['Milne_2015', 'unstd_b']*((data['Milne_2015', 'sd_exposure'])/(data['Milne_2015', 'sd_outcome'])) # Derived
data['Milne_2015', 'se']=data['Milne_2015', 'b']/data['Milne_2015', 't'] # Derived
data['Milne_2015', 'n_tot']=437 # Table 1
data['Milne_2015', 'analysis']='d_bmi_cont'
data['Milne_2015', 'subgroup']='4_bmi_cont_xs'
data['Milne_2015', 'g_or_c']='continuous'
data['Milne_2015', 'adipo']='bmi'
data['Milne_2015', 'adipo_detail']=NA
data['Milne_2015', 'adipogroup_detail']=NA # Continuous
data['Milne_2015', 'leangroup_detail']=NA # Continuous
data['Milne_2015', 'xs_l']='cross_sectional'
data['Milne_2015', 'units_x']="Z score"
data['Milne_2015', 'units_y']="kb"
data['Milne_2015', 'country']="Australia"
data['Milne_2015', 'percent_white']=77.2
data['Milne_2015', 'dna_source']="peripheral"
data['Milne_2015', 'telo_method']="qPCR"
data['Milne_2015', 'agebaseline_notes']="Age range 3-9 yrs"
data['Milne_2015', 'agelong_notes']=NA # cross_sectional
data['Milne_2015', 'age_adj']="covariate"
data['Milne_2015', 'percent_male']=50.0
data['Milne_2015', 'sex_adj']="covariate"

# Needham
# SE DERIVED using 3.92 as 2*t
# Beware S.E. accuracy given low D.F.
data['Needham_2012', 'n_adipo']=NA # Continuous
data['Needham_2012', 'n_lean']=NA # Continuous
data['Needham_2012', 'm_adipo']=NA # Continuous
data['Needham_2012', 'sd_adipo']=NA # Continuous
data['Needham_2012', 'm_lean']=NA # Continuous
data['Needham_2012', 'sd_lean']=NA # Continuous
data['Needham_2012', 'sd_outcome']=0.52 # Table 1
data['Needham_2012', 'sd_exposure']=4.92 # Table 1
data['Needham_2012', 'unstd_b']=0.02 # Table 3
data['Needham_2012', 'unstd_lci']=-0.03 # Table 3
data['Needham_2012', 'unstd_uci']=0.06 # Table 3
data['Needham_2012', 'unstd_se']=(data['Needham_2012', 'unstd_uci']-data['Needham_2012', 'unstd_lci'])/3.92 # Beware less accurate as low d.f.?
data['Needham_2012', 't']=data['Needham_2012', 'unstd_b']/data['Needham_2012', 'unstd_se']
data['Needham_2012', 'b']=data['Needham_2012', 'unstd_b']*((data['Needham_2012', 'sd_exposure'])/(data['Needham_2012', 'sd_outcome']))
data['Needham_2012', 'se']=data['Needham_2012', 'b']/data['Needham_2012', 't']
data['Needham_2012', 'n_tot']=70 # Abstract
data['Needham_2012', 'analysis']='d_bmi_cont'
data['Needham_2012', 'subgroup']='4_bmi_cont_xs'
data['Needham_2012', 'g_or_c']='continuous'
data['Needham_2012', 'adipo']='bmi'
data['Needham_2012', 'adipo_detail']=NA # to do
data['Needham_2012', 'adipogroup_detail']=NA # Continuous
data['Needham_2012', 'leangroup_detail']=NA # Continuous
data['Needham_2012', 'xs_l']='cross_sectional'
data['Needham_2012', 'units_x']="kg/m^2"
data['Needham_2012', 'units_y']="T/S"
data['Needham_2012', 'country']="USA"
data['Needham_2012', 'percent_white']=50.0
data['Needham_2012', 'dna_source']="peripheral"
data['Needham_2012', 'telo_method']="qPCR"
data['Needham_2012', 'agebaseline_notes']="Mean(SD): 9.9(1.6) yrs"
data['Needham_2012', 'agelong_notes']=NA # cross_sectional
data['Needham_2012', 'age_adj']="covariate"
data['Needham_2012', 'percent_male']=48.0
data['Needham_2012', 'sex_adj']="covariate"

# Okuda_2002
data['Okuda_2002', 'n_adipo']=NA # cannot do
data['Okuda_2002', 'n_lean']=NA # cannot do
data['Okuda_2002', 'm_adipo']=NA # cannot do
data['Okuda_2002', 'sd_adipo']=NA # cannot do
data['Okuda_2002', 'm_lean']=NA # cannot do
data['Okuda_2002', 'sd_lean']=NA # cannot do
data['Okuda_2002', 'sd_outcome']=0.76 # from first para results for WBC NB SEs given
data['Okuda_2002', 'sd_exposure']=531 # Table 1 NB SEs given
data['Okuda_2002', 'unstd_b']=NA # cannot do
data['Okuda_2002', 'unstd_lci']=NA # cannot do
data['Okuda_2002', 'unstd_uci']=NA # cannot do
data['Okuda_2002', 'unstd_se']=NA # cannot do
data['Okuda_2002', 't']=NA # cannot do
data['Okuda_2002', 'b']=NA # cannot do
data['Okuda_2002', 'se']=NA # cannot do
data['Okuda_2002', 'n_tot']=168 # Table 1 discrepant w/ Table 2
data['Okuda_2002', 'analysis']=NA # cannot do
data['Okuda_2002', 'subgroup']=NA # cannot do
data['Okuda_2002', 'g_or_c']="continuous"
data['Okuda_2002', 'adipo']="bwt"
data['Okuda_2002', 'adipo_detail']=NA
data['Okuda_2002', 'adipogroup_detail']=NA # Continuous
data['Okuda_2002', 'leangroup_detail']=NA # Continuous
data['Okuda_2002', 'xs_l']="cross_sectional"
data['Okuda_2002', 'units_x']="g"
data['Okuda_2002', 'units_y']="kb"
data['Okuda_2002', 'country']="USA"
data['Okuda_2002', 'percent_white']=28.6 # Table 1
data['Okuda_2002', 'dna_source']="cord"
data['Okuda_2002', 'telo_method']="TRF"
data['Okuda_2002', 'agebaseline_notes']="Mean(SD): 38.6(1.8) wks" # Table 1 NB SEs given
data['Okuda_2002', 'agelong_notes']=NA # cross_sectional
data['Okuda_2002', 'age_adj']="Adj. gest. age"
data['Okuda_2002', 'percent_male']=50.6
data['Okuda_2002', 'sex_adj']="No assoc. age"

# Pearce 2012
# SE DERIVED using 3.92 as 2*t
# Beware S.E. accuracy given low D.F.
# Two options sd birthweight and non
data['Pearce_2012', 'n_adipo']=NA # Continuous
data['Pearce_2012', 'n_lean']=NA # Continuous
data['Pearce_2012', 'm_adipo']=NA # Continuous
data['Pearce_2012', 'sd_adipo']=NA # Continuous
data['Pearce_2012', 'm_lean']=NA # Continuous
data['Pearce_2012', 'sd_lean']=NA # Continuous
data['Pearce_2012', 'sd_outcome']=0.22 # Table 1
data['Pearce_2012', 'sd_exposure']=1.09 # Table 1 (Standardised)
data['Pearce_2012', 'unstd_b']=0.01 # Table 2
data['Pearce_2012', 'unstd_lci']=-0.03 # Table 2
data['Pearce_2012', 'unstd_uci']=0.06 # Table 2
data['Pearce_2012', 'unstd_se']=(data['Pearce_2012', 'unstd_uci']-data['Pearce_2012', 'unstd_lci'])/3.92 # Derived
data['Pearce_2012', 't']=data['Pearce_2012', 'unstd_b']/data['Pearce_2012', 'unstd_se'] # Derived
data['Pearce_2012', 'b']=data['Pearce_2012', 'unstd_b']*((data['Pearce_2012', 'sd_exposure'])/(data['Pearce_2012', 'sd_outcome'])) # Derived
data['Pearce_2012', 'se']=data['Pearce_2012', 'b']/data['Pearce_2012', 't'] # Derived
data['Pearce_2012', 'n_tot']=318
data['Pearce_2012', 'analysis']='b_bwt_cont'
data['Pearce_2012', 'subgroup']='6_bwt_cont_long'
data['Pearce_2012', 'g_or_c']='continuous'
data['Pearce_2012', 'adipo']='bwt'
data['Pearce_2012', 'adipo_detail']=NA # to do
data['Pearce_2012', 'adipogroup_detail']=NA # Continuous
data['Pearce_2012', 'leangroup_detail']=NA # Continuous
data['Pearce_2012', 'xs_l']='longitudinal'
data['Pearce_2012', 'units_x']="Z score"
data['Pearce_2012', 'units_y']="log bp"
data['Pearce_2012', 'country']="UK"
data['Pearce_2012', 'percent_white']=NA
data['Pearce_2012', 'dna_source']="peripheral"
data['Pearce_2012', 'telo_method']="qPCR"
data['Pearce_2012', 'agebaseline_notes']="Median(IQR): 40(40-40) wks" # Table 1
data['Pearce_2012', 'agelong_notes']="49-51 years" # Table 1
data['Pearce_2012', 'age_adj']="Age-adj. Zs"
data['Pearce_2012', 'percent_male']=37.7 # Table 1
data['Pearce_2012', 'sex_adj']="Sex-adj. Zs + covariate"

# Shalev 2014 sga
# SEs derived from CIs
# Presumed Ns for adipo group are just total n - risk n
data['Shalev_2014_sga', 'n_adipo']=(1037-72) # Derived
data['Shalev_2014_sga', 'n_lean']=72 # Results
data['Shalev_2014_sga', 'm_adipo']=NA # SMD given
data['Shalev_2014_sga', 'sd_adipo']=NA # SMD given
data['Shalev_2014_sga', 'm_lean']=NA # SMD given
data['Shalev_2014_sga', 'sd_lean']=NA # SMD given
data['Shalev_2014_sga', 'sd_outcome']=NA # SMD given
data['Shalev_2014_sga', 'sd_exposure']=NA # grouped
data['Shalev_2014_sga', 'unstd_b']=0.074 # SMD given DIRECTION FLIPPED SO COMPARABLE
data['Shalev_2014_sga', 'unstd_lci']=0.006 # SMD given DIRECTION FLIPPED SO COMPARABLE
data['Shalev_2014_sga', 'unstd_uci']=0.142 # SMD given DIRECTION FLIPPED SO COMPARABLE
data['Shalev_2014_sga', 'unstd_se']=(data['Shalev_2014_sga', 'unstd_uci']-data['Shalev_2014_sga', 'unstd_lci'])/3.92
data['Shalev_2014_sga', 't']=data['Shalev_2014_sga', 'unstd_b']/data['Shalev_2014_sga', 'unstd_se']
data['Shalev_2014_sga', 'b']=0.074 # SMD given see last para of methods
data['Shalev_2014_sga', 'se']=data['Shalev_2014_sga', 'unstd_se'] # SMD given
data['Shalev_2014_sga', 'n_tot']=1037 # Abstract
data['Shalev_2014_sga', 'analysis']='a_sga_group'
data['Shalev_2014_sga', 'subgroup']='5_sga_group_long' # not needed
data['Shalev_2014_sga', 'g_or_c']='grouped'
data['Shalev_2014_sga', 'adipo']='bwt'
data['Shalev_2014_sga', 'adipo_detail']='sga_aga_NOS'
data['Shalev_2014_sga', 'adipogroup_detail']="Not stated"
data['Shalev_2014_sga', 'leangroup_detail']="Not stated"
data['Shalev_2014_sga', 'xs_l']='longitudinal'
data['Shalev_2014_sga', 'units_x']=NA # NA grouped
data['Shalev_2014_sga', 'units_y']="T/S"
data['Shalev_2014_sga', 'country']="NZ"
data['Shalev_2014_sga', 'percent_white']=NA
data['Shalev_2014_sga', 'dna_source']="peripheral"
data['Shalev_2014_sga', 'telo_method']="qPCR"
data['Shalev_2014_sga', 'agebaseline_notes']="Neonates"
data['Shalev_2014_sga', 'agelong_notes']="Age: 38 yrs"
data['Shalev_2014_sga', 'age_adj']="Age-adj. Cs"
data['Shalev_2014_sga', 'percent_male']=52.0 # Methods
data['Shalev_2014_sga', 'sex_adj']="?Sex-adj. Cs"

# Strohmaier_2015
# digitiser used
# See paper and SN5 for estimates
data['Strohmaier_2015', 'n_adipo']=NA
data['Strohmaier_2015', 'n_lean']=NA
data['Strohmaier_2015', 'm_adipo']=NA
data['Strohmaier_2015', 'sd_adipo']=NA
data['Strohmaier_2015', 'm_lean']=NA
data['Strohmaier_2015', 'sd_lean']=NA
data['Strohmaier_2015', 'sd_outcome']="NS"
data['Strohmaier_2015', 'sd_exposure']="NS"
data['Strohmaier_2015', 'unstd_b']=NA
data['Strohmaier_2015', 'unstd_lci']=NA
data['Strohmaier_2015', 'unstd_uci']=NA
data['Strohmaier_2015', 'unstd_se']=NA
data['Strohmaier_2015', 't']=NA 
data['Strohmaier_2015', 'b']=NA 
data['Strohmaier_2015', 'se']=NA 
data['Strohmaier_2015', 'n_tot']=775 # Fig 1
data['Strohmaier_2015', 'analysis']=NA # cannot do
data['Strohmaier_2015', 'subgroup']=NA # cannot do
data['Strohmaier_2015', 'g_or_c']="grouped"
data['Strohmaier_2015', 'adipo']="bwt"
data['Strohmaier_2015', 'adipo_detail']="Twins"
data['Strohmaier_2015', 'adipogroup_detail']="Adipose twin" 
data['Strohmaier_2015', 'leangroup_detail']="Lean twin" 
data['Strohmaier_2015', 'xs_l']="mixed"
data['Strohmaier_2015', 'units_x']=NA
data['Strohmaier_2015', 'units_y']="T/S ratio"
data['Strohmaier_2015', 'country']="Various"
data['Strohmaier_2015', 'percent_white']=NA # Table 1
data['Strohmaier_2015', 'dna_source']="multiple"
data['Strohmaier_2015', 'telo_method']="qPCR"
data['Strohmaier_2015', 'agebaseline_notes']="Neonates" # Table 1 NB SEs given
data['Strohmaier_2015', 'agelong_notes']="Age range: 0-80 yrs" 
data['Strohmaier_2015', 'age_adj']="Twins"
data['Strohmaier_2015', 'percent_male']=NA
data['Strohmaier_2015', 'sex_adj']="Same-sex twins"

# Tellechea_2015
# heights of bars using web plot digitiser
sga=1.7288587419659942
aga=1.408728387392815
lga=1.0073324447413354
sga_plus_error=1.9196771102239063
aga_plus_error=1.4970735772903354
lga_plus_error=1.1274734124742085
data['Tellechea_2015', 'n_adipo']=45+12
data['Tellechea_2015', 'n_lean']=12
data['Tellechea_2015', 'm_adipo']=((aga*45)+(lga*12))/(45+12) # estimated from Figure 1a
sd_aga=(aga_plus_error-aga)*(sqrt(45)) # estimated from Figure 1a
sd_lga=(lga_plus_error-lga)*(sqrt(12)) # estimated from Figure 1a
data['Tellechea_2015', 'sd_adipo']=sqrt((((45-1)*(sd_aga^2))+((12-1)*(sd_lga^2)))/(45+12-2))# estimated from Figure 1a
data['Tellechea_2015', 'm_lean']=sga
data['Tellechea_2015', 'sd_lean']=(sga_plus_error-sga)*sqrt(data['Tellechea_2015', 'n_lean'])
data['Tellechea_2015', 'sd_outcome']=sqrt((((data['Tellechea_2015', 'n_adipo']-1)*(data['Tellechea_2015', 'sd_adipo']^2))+((data['Tellechea_2015', 'n_lean']-1)*(data['Tellechea_2015', 'sd_lean']^2)))/(data['Tellechea_2015', 'n_adipo']+data['Tellechea_2015', 'n_lean']-2)) # Derived
data['Tellechea_2015', 'sd_exposure']=NA # grouped
data['Tellechea_2015', 'unstd_b']=NA # Not needed
data['Tellechea_2015', 'unstd_lci']=NA # Not needed
data['Tellechea_2015', 'unstd_uci']=NA # Not needed
data['Tellechea_2015', 'unstd_se']=NA # Not needed
data['Tellechea_2015', 't']=NA # Not needed
data['Tellechea_2015', 'b']=(data['Tellechea_2015', 'm_adipo']-data['Tellechea_2015', 'm_lean'])/as.numeric(data['Tellechea_2015', 'sd_outcome'])
data['Tellechea_2015', 'se']=sqrt(((data['Tellechea_2015', 'n_adipo']+data['Tellechea_2015', 'n_lean'])/(data['Tellechea_2015', 'n_adipo']*data['Tellechea_2015', 'n_lean']))+((data['Tellechea_2015', 'b']^2)/(2*(data['Tellechea_2015', 'n_adipo']+data['Tellechea_2015', 'n_lean']))))
data['Tellechea_2015', 'n_tot']=12+45+12
data['Tellechea_2015', 'analysis']='a_sga_group'
data['Tellechea_2015', 'subgroup']='1_sga_group_xs'
data['Tellechea_2015', 'g_or_c']="grouped"
data['Tellechea_2015', 'adipo']="bwt"
data['Tellechea_2015', 'adipo_detail']="sga_aga"
data['Tellechea_2015', 'adipogroup_detail']=">=10th C"
data['Tellechea_2015', 'leangroup_detail']="<10th C"
data['Tellechea_2015', 'xs_l']="cross_sectional"
data['Tellechea_2015', 'units_x']=NA # grouped
data['Tellechea_2015', 'units_y']="T/S"
data['Tellechea_2015', 'country']="Argentina"
data['Tellechea_2015', 'percent_white']=NA
data['Tellechea_2015', 'dna_source']="cord"
data['Tellechea_2015', 'telo_method']="qPCR"
sga_age=38.0
aga_age=38.2
lga_age=39.8
sga_age_se=0.48
aga_age_se=0.42
lga_age_se=0.21
sd_sga=(sga_age_se)*(sqrt(12)) # estimated from Figure 1a
sd_aga=(aga_age_se)*(sqrt(45)) # estimated from Figure 1a
sd_lga=(lga_age_se)*(sqrt(12)) # estimated from Figure 1a
mean_age=((sga_age*12)+(aga_age*45)+(lga_age*12))/(12+45+12)
sd_age_adipo=sqrt((((45-1)*(sd_aga^2))+((12-1)*(sd_lga^2)))/(45+12-2))# estimated from Figure 1a
sd_age_outcome=sqrt(((((45+12)-1)*(sd_age_adipo^2))+((12-1)*(sd_sga^2)))/(45+12+12-2)) # Derived
data['Tellechea_2015', 'agebaseline_notes']="Mean(SD): 38.4(2.4) wks"
data['Tellechea_2015', 'agelong_notes']=NA # cross_sectional
data['Tellechea_2015', 'age_adj']="Age-adj. Cs"
data['Tellechea_2015', 'percent_male']=NA # not given
data['Tellechea_2015', 'sex_adj']="Sex-adj. Cs"

# Wojcicki
# SE derived from CI, beware low D.F.
data['Wojcicki_2015', 'n_adipo']=NA # Continuous
data['Wojcicki_2015', 'n_lean']=NA # Continuous
data['Wojcicki_2015', 'm_adipo']=NA # Continuous
data['Wojcicki_2015', 'sd_adipo']=NA # Continuous
data['Wojcicki_2015', 'm_lean']=NA # Continuous
data['Wojcicki_2015', 'sd_lean']=NA # Continuous
data['Wojcicki_2015', 'sd_outcome']=686.1 # Table 2 - from larger size of 54
data['Wojcicki_2015', 'sd_exposure']=24.15 # Author correspondence - from size of 53
data['Wojcicki_2015', 'unstd_b']=3.92 # Table 4
data['Wojcicki_2015', 'unstd_lci']=-3.57
data['Wojcicki_2015', 'unstd_uci']=11.40
data['Wojcicki_2015', 'unstd_se']=(data['Wojcicki_2015', 'unstd_uci']-data['Wojcicki_2015', 'unstd_lci'])/3.92
data['Wojcicki_2015', 't']=data['Wojcicki_2015', 'unstd_b']/data['Wojcicki_2015', 'unstd_se']
data['Wojcicki_2015', 'b']=data['Wojcicki_2015', 'unstd_b']*(as.numeric(data['Wojcicki_2015', 'sd_exposure'])/as.numeric(data['Wojcicki_2015', 'sd_outcome']))
data['Wojcicki_2015', 'se']=data['Wojcicki_2015', 'b']/data['Wojcicki_2015', 't']
data['Wojcicki_2015', 'n_tot']=50
data['Wojcicki_2015', 'analysis']='b_bwt_cont'
data['Wojcicki_2015', 'subgroup']='2_bwt_cont_xs'
data['Wojcicki_2015', 'g_or_c']='continuous'
data['Wojcicki_2015', 'adipo']='bwt'
data['Wojcicki_2015', 'adipo_detail']=NA # to do
data['Wojcicki_2015', 'adipogroup_detail']=NA # Continuous
data['Wojcicki_2015', 'leangroup_detail']=NA # Continuous
data['Wojcicki_2015', 'xs_l']='cross_sectional'
data['Wojcicki_2015', 'units_x']="bwt percentile"
data['Wojcicki_2015', 'units_y']="bp"
data['Wojcicki_2015', 'country']="Central America"
data['Wojcicki_2015', 'percent_white']=0
data['Wojcicki_2015', 'dna_source']="cord"
data['Wojcicki_2015', 'telo_method']="qPCR"
data['Wojcicki_2015', 'agebaseline_notes']="Tertiles: 39&39.8 wks"
data['Wojcicki_2015', 'agelong_notes']=NA # cross_sectional
data['Wojcicki_2015', 'age_adj']="Age-adj. Cs"
data['Wojcicki_2015', 'percent_male']=44.4 # Table 1
data['Wojcicki_2015', 'sex_adj']="Covariate"

# Wojcicki_2016_neoob
data['Wojcicki_2016_neoob', 'n_adipo']=20 # t2
data['Wojcicki_2016_neoob', 'n_lean']=183 # t2
data['Wojcicki_2016_neoob', 'm_adipo']=7523.0 # t2
data['Wojcicki_2016_neoob', 'sd_adipo']=130.8 * sqrt(20) #t2
data['Wojcicki_2016_neoob', 'm_lean']=7829.8 # t2 
data['Wojcicki_2016_neoob', 'sd_lean']=71.8 * sqrt(183)
data['Wojcicki_2016_neoob', 'sd_outcome']=as.numeric(sqrt((((data['Wojcicki_2016_neoob', 'n_adipo']-1)*(data['Wojcicki_2016_neoob', 'sd_adipo']^2))+((data['Wojcicki_2016_neoob', 'n_lean']-1)*(data['Wojcicki_2016_neoob', 'sd_lean']^2)))/(data['Wojcicki_2016_neoob', 'n_adipo']+data['Wojcicki_2016_neoob', 'n_lean']-2))) # Derived
data['Wojcicki_2016_neoob', 'sd_exposure']=NA # Not needed 
data['Wojcicki_2016_neoob', 'unstd_b']=NA # Not needed
data['Wojcicki_2016_neoob', 'unstd_lci']=NA # Not needed
data['Wojcicki_2016_neoob', 'unstd_uci']=NA # Not needed 
data['Wojcicki_2016_neoob', 'unstd_se']=NA # Not needed
data['Wojcicki_2016_neoob', 't']=NA # Not needed
data['Wojcicki_2016_neoob', 'b']=(data['Wojcicki_2016_neoob', 'm_adipo']-data['Wojcicki_2016_neoob', 'm_lean'])/as.numeric(data['Wojcicki_2016_neoob', 'sd_outcome'])
data['Wojcicki_2016_neoob', 'se']=sqrt(((data['Wojcicki_2016_neoob', 'n_adipo']+data['Wojcicki_2016_neoob', 'n_lean'])/(data['Wojcicki_2016_neoob', 'n_adipo']*data['Wojcicki_2016_neoob', 'n_lean']))+((data['Wojcicki_2016_neoob', 'b']^2)/(2*(data['Wojcicki_2016_neoob', 'n_adipo']+data['Wojcicki_2016_neoob', 'n_lean']))))
data['Wojcicki_2016_neoob', 'n_tot']=203 # t2
data['Wojcicki_2016_neoob', 'analysis']=NA # Abstract
data['Wojcicki_2016_neoob', 'subgroup']=NA #
data['Wojcicki_2016_neoob', 'g_or_c']="grouped"
data['Wojcicki_2016_neoob', 'adipo']="bwt"
data['Wojcicki_2016_neoob', 'adipo_detail']="lga_aga" # 5th percentile for filipino
data['Wojcicki_2016_neoob', 'adipogroup_detail']=">=95thC"
data['Wojcicki_2016_neoob', 'leangroup_detail']="<95thC"
data['Wojcicki_2016_neoob', 'xs_l']="longitudinal"
data['Wojcicki_2016_neoob', 'units_x']=NA # grouped
data['Wojcicki_2016_neoob', 'units_y']="bp"
data['Wojcicki_2016_neoob', 'country']="Central America"
data['Wojcicki_2016_neoob', 'percent_white']=0
data['Wojcicki_2016_neoob', 'dna_source']="peripheral"
data['Wojcicki_2016_neoob', 'telo_method']="qPCR"
data['Wojcicki_2016_neoob', 'agebaseline_notes']="Neonates" #
data['Wojcicki_2016_neoob', 'agelong_notes']=NA # cross_sectional
data['Wojcicki_2016_neoob', 'age_adj']="Age-adj. Cs" #
data['Wojcicki_2016_neoob', 'percent_male']=46.8 # t1
data['Wojcicki_2016_neoob', 'sex_adj']="Sex-adj. Cs"

# Wojcicki_2016_chob4
# choose age 4 as this age available for both wc and ob and before ltl (measured at 4 or 5)
data['Wojcicki_2016_chob4', 'n_adipo']=63 # t2
data['Wojcicki_2016_chob4', 'n_lean']=137 # t2
data['Wojcicki_2016_chob4', 'm_adipo']=7766.4 # t2
data['Wojcicki_2016_chob4', 'sd_adipo']=104.9 * sqrt(63) #t2
data['Wojcicki_2016_chob4', 'm_lean']=7828.5 # t2 
data['Wojcicki_2016_chob4', 'sd_lean']=85.1 * sqrt(137)
data['Wojcicki_2016_chob4', 'sd_outcome']=sqrt((((data['Wojcicki_2016_chob4', 'n_adipo']-1)*(data['Wojcicki_2016_chob4', 'sd_adipo']^2))+((data['Wojcicki_2016_chob4', 'n_lean']-1)*(data['Wojcicki_2016_chob4', 'sd_lean']^2)))/(data['Wojcicki_2016_chob4', 'n_adipo']+data['Wojcicki_2016_chob4', 'n_lean']-2)) # Derived
data['Wojcicki_2016_chob4', 'sd_exposure']=NA # Not needed 
data['Wojcicki_2016_chob4', 'unstd_b']=NA # Not needed
data['Wojcicki_2016_chob4', 'unstd_lci']=NA # Not needed
data['Wojcicki_2016_chob4', 'unstd_uci']=NA # Not needed 
data['Wojcicki_2016_chob4', 'unstd_se']=NA # Not needed
data['Wojcicki_2016_chob4', 't']=NA # Not needed
data['Wojcicki_2016_chob4', 'b']=(data['Wojcicki_2016_chob4', 'm_adipo']-data['Wojcicki_2016_chob4', 'm_lean'])/as.numeric(data['Wojcicki_2016_chob4', 'sd_outcome'])
data['Wojcicki_2016_chob4', 'se']=sqrt(((data['Wojcicki_2016_chob4', 'n_adipo']+data['Wojcicki_2016_chob4', 'n_lean'])/(data['Wojcicki_2016_chob4', 'n_adipo']*data['Wojcicki_2016_chob4', 'n_lean']))+((data['Wojcicki_2016_chob4', 'b']^2)/(2*(data['Wojcicki_2016_chob4', 'n_adipo']+data['Wojcicki_2016_chob4', 'n_lean']))))
data['Wojcicki_2016_chob4', 'n_tot']=200 # t2
data['Wojcicki_2016_chob4', 'analysis']='c_bmi_group' # Abstract
data['Wojcicki_2016_chob4', 'subgroup']='3_bmi_group_xs' #
data['Wojcicki_2016_chob4', 'g_or_c']="grouped"
data['Wojcicki_2016_chob4', 'adipo']="bmi"
data['Wojcicki_2016_chob4', 'adipo_detail']="obese_nonobese" # 5th percentile for filipino
data['Wojcicki_2016_chob4', 'adipogroup_detail']=">=95thC"
data['Wojcicki_2016_chob4', 'leangroup_detail']="<95thC"
data['Wojcicki_2016_chob4', 'xs_l']="cross_sectional"
data['Wojcicki_2016_chob4', 'units_x']=NA # grouped
data['Wojcicki_2016_chob4', 'units_y']="bp"
data['Wojcicki_2016_chob4', 'country']="Central America"
data['Wojcicki_2016_chob4', 'percent_white']=0
data['Wojcicki_2016_chob4', 'dna_source']="peripheral"
data['Wojcicki_2016_chob4', 'telo_method']="qPCR"
data['Wojcicki_2016_chob4', 'agebaseline_notes']="Approx 4yrs" # All 40wks for this analysis see fig 1b
data['Wojcicki_2016_chob4', 'agelong_notes']="Mean(SD): 4.9(0.5) yrs" # cross_sectional
data['Wojcicki_2016_chob4', 'age_adj']="Age-adj. Cs" # All 40wks
data['Wojcicki_2016_chob4', 'percent_male']=46.8 # t1
data['Wojcicki_2016_chob4', 'sex_adj']="Sex-adj. Cs"

# Wojcicki_2016_chwc4
# choose age 4 as this age available for both wc and ob and before ltl (measured at 4 or 5)
data['Wojcicki_2016_chwc4', 'n_adipo']=33 # t2
data['Wojcicki_2016_chwc4', 'n_lean']=163 # t2
data['Wojcicki_2016_chwc4', 'm_adipo']=7653.2 # t2
data['Wojcicki_2016_chwc4', 'sd_adipo']=123.6* sqrt(33) #t2
data['Wojcicki_2016_chwc4', 'm_lean']=7843.7 # t2 
data['Wojcicki_2016_chwc4', 'sd_lean']=77.8 * sqrt(163)
data['Wojcicki_2016_chwc4', 'sd_outcome']=sqrt((((data['Wojcicki_2016_chwc4', 'n_adipo']-1)*(data['Wojcicki_2016_chwc4', 'sd_adipo']^2))+((data['Wojcicki_2016_chwc4', 'n_lean']-1)*(data['Wojcicki_2016_chwc4', 'sd_lean']^2)))/(data['Wojcicki_2016_chwc4', 'n_adipo']+data['Wojcicki_2016_chwc4', 'n_lean']-2)) # Derived
data['Wojcicki_2016_chwc4', 'sd_exposure']=NA # Not needed 
data['Wojcicki_2016_chwc4', 'unstd_b']=NA # Not needed
data['Wojcicki_2016_chwc4', 'unstd_lci']=NA # Not needed
data['Wojcicki_2016_chwc4', 'unstd_uci']=NA # Not needed 
data['Wojcicki_2016_chwc4', 'unstd_se']=NA # Not needed
data['Wojcicki_2016_chwc4', 't']=NA # Not needed
data['Wojcicki_2016_chwc4', 'b']=(data['Wojcicki_2016_chwc4', 'm_adipo']-data['Wojcicki_2016_chwc4', 'm_lean'])/as.numeric(data['Wojcicki_2016_chwc4', 'sd_outcome'])
data['Wojcicki_2016_chwc4', 'se']=sqrt(((data['Wojcicki_2016_chwc4', 'n_adipo']+data['Wojcicki_2016_chwc4', 'n_lean'])/(data['Wojcicki_2016_chwc4', 'n_adipo']*data['Wojcicki_2016_chwc4', 'n_lean']))+((data['Wojcicki_2016_chwc4', 'b']^2)/(2*(data['Wojcicki_2016_chwc4', 'n_adipo']+data['Wojcicki_2016_chwc4', 'n_lean']))))
data['Wojcicki_2016_chwc4', 'n_tot']=196 # t2
data['Wojcicki_2016_chwc4', 'analysis']=NA # Abstract
data['Wojcicki_2016_chwc4', 'subgroup']=NA #
data['Wojcicki_2016_chwc4', 'g_or_c']="grouped"
data['Wojcicki_2016_chwc4', 'adipo']="waist_circ"
data['Wojcicki_2016_chwc4', 'adipo_detail']="obese_nonobese" # 5th percentile for filipino
data['Wojcicki_2016_chwc4', 'adipogroup_detail']=">=90thC"
data['Wojcicki_2016_chwc4', 'leangroup_detail']="<90thC"
data['Wojcicki_2016_chwc4', 'xs_l']="cross_sectional"
data['Wojcicki_2016_chwc4', 'units_x']=NA # grouped
data['Wojcicki_2016_chwc4', 'units_y']="bp"
data['Wojcicki_2016_chwc4', 'country']="Central America"
data['Wojcicki_2016_chwc4', 'percent_white']=0
data['Wojcicki_2016_chwc4', 'dna_source']="peripheral"
data['Wojcicki_2016_chwc4', 'telo_method']="qPCR"
data['Wojcicki_2016_chwc4', 'agebaseline_notes']="Approx 4yrs" # All 40wks for this analysis see fig 1b
data['Wojcicki_2016_chwc4', 'agelong_notes']="Mean(SD): 4.9(0.5) yrs" # cross_sectional
data['Wojcicki_2016_chwc4', 'age_adj']="Age-adj. Cs" # All 40wks
data['Wojcicki_2016_chwc4', 'percent_male']=46.8 # t1
data['Wojcicki_2016_chwc4', 'sex_adj']="Sex-adj. Cs"

# Zannolli
data['Zannolli_2008', 'n_adipo']=12 # Supp. Table 1
data['Zannolli_2008', 'n_lean']=41 # Supp. Table 1
data['Zannolli_2008', 'm_adipo']=8438 # Supp. Table 1
data['Zannolli_2008', 'sd_adipo']=995.5 # Supp. Table 1
data['Zannolli_2008', 'm_lean']=8027.6 # Supp. Table 1
data['Zannolli_2008', 'sd_lean']=1588.5 # Supp. Table 1
data['Zannolli_2008', 'sd_outcome']=sqrt((((data['Zannolli_2008', 'n_adipo']-1)*(data['Zannolli_2008', 'sd_adipo']^2))+((data['Zannolli_2008', 'n_lean']-1)*(data['Zannolli_2008', 'sd_lean']^2)))/(data['Zannolli_2008', 'n_adipo']+data['Zannolli_2008', 'n_lean']-2)) # Derived
data['Zannolli_2008', 'sd_exposure']=NA # grouped
data['Zannolli_2008', 'unstd_b']=NA # Not needed
data['Zannolli_2008', 'unstd_lci']=NA # Not needed
data['Zannolli_2008', 'unstd_uci']=NA # Not needed
data['Zannolli_2008', 'unstd_se']=NA # Not needed
data['Zannolli_2008', 't']=NA # Not needed
data['Zannolli_2008', 'b']=(data['Zannolli_2008', 'm_adipo']-data['Zannolli_2008', 'm_lean'])/as.numeric(data['Zannolli_2008', 'sd_outcome'])
data['Zannolli_2008', 'se']=sqrt(((data['Zannolli_2008', 'n_adipo']+data['Zannolli_2008', 'n_lean'])/(data['Zannolli_2008', 'n_adipo']*data['Zannolli_2008', 'n_lean']))+((data['Zannolli_2008', 'b']^2)/(2*(data['Zannolli_2008', 'n_adipo']+data['Zannolli_2008', 'n_lean']))))
data['Zannolli_2008', 'n_tot']=12+41 # Supp. Table 1
data['Zannolli_2008', 'analysis']='c_bmi_group'
data['Zannolli_2008', 'subgroup']='3_bmi_group_xs' # None
data['Zannolli_2008', 'g_or_c']='grouped'
data['Zannolli_2008', 'adipo']='bmi'
data['Zannolli_2008', 'adipo_detail']='obese_nonobese'
data['Zannolli_2008', 'adipogroup_detail']="Z>2"
data['Zannolli_2008', 'leangroup_detail']="Normal BMI"
data['Zannolli_2008', 'xs_l']='cross_sectional'
data['Zannolli_2008', 'units_x']=NA # grouped
data['Zannolli_2008', 'units_y']="bp"
data['Zannolli_2008', 'country']="Italy"
data['Zannolli_2008', 'percent_white']=100
data['Zannolli_2008', 'dna_source']="peripheral"
data['Zannolli_2008', 'telo_method']="TRF"
data['Zannolli_2008', 'agebaseline_notes']="Mean(SD): 8.2(3.5) yrs" # Table 1
data['Zannolli_2008', 'agelong_notes']=NA # cross_sectional
data['Zannolli_2008', 'age_adj']="Age-adj. Zs"
data['Zannolli_2008', 'percent_male']=NA # not given
data['Zannolli_2008', 'sex_adj']="Sex-adj. Zs"

#################
# * WRITE OUT * #
#################

# data$ID=rownames(data)

data=cbind(rownames(data), data)
colnames(data)[1]="ID"
rownames(data)=NULL

write.csv(data, file="20170718_dataset.txt", quote=F, row.names=F, na=".")
# 
# ################
# * ANALYSIS * #
################

library(meta)

# Proof of equivalence
# test=data[1:2,] # Akkad, Al-Attas
# metacont(n_adipo, m_adipo, sd_adipo, n_lean, m_lean, sd_lean, rownames(test), data=test, sm="SMD", method.smd="cohen")
# metagen(b, se, rownames(test), data=test)
