# Supplementary material for: Early life adiposity and telomere length across the life course: a systematic review and meta-analysis
Source: Wellcome Open Res. 2018 Aug 7;2:118. Originally published 2017 Dec 18. [Version 2] doi: 10.12688/wellcomeopenres.13083.2 (PMC6259597; doi:10.12688/wellcomeopenres.13083.2)
Supplement: Supplementary file 4 [file wellcomeopenres-2-16039-s0003.tgz › 1b38cae0-a9db-4145-b7ac-0aecb9a6e669.do]

set more off, perm

* Old dataset from May still available
import delimited using "20170718_dataset.txt", clear varnames(1)

gen es = b
gen se_es = se

sort subgroup analysis

******************
***Descriptives***
******************

gen main = ""
replace main = "A" if analysis=="a_sga_group" & xs_l=="cross_sectional"
replace main = "B" if analysis=="b_bwt_cont" & xs_l=="cross_sectional"
replace main = "C" if analysis=="c_bmi_group" & xs_l=="cross_sectional"
replace main = "D" if analysis=="d_bmi_cont" & xs_l=="cross_sectional"

replace main = "E" if analysis=="a_sga_group" & xs_l=="longitudinal"
replace main = "F" if analysis=="b_bwt_cont" & xs_l=="longitudinal"

rename main Analysis

*gen meta = 1
*replace meta = 0 if id=="Okuda_2002"

*keep if meta==1
*drop meta
keep id Analysis subgroup g_or_c adipo adipo_detail adipogroup_detail leangroup_detail xs_l units_x units_y country percent_white dna_source telo_method agebaseline_notes agelong_notes age_adj percent_male sex_adj b se
order id adipo g_or_c xs_l adipo_detail adipogroup_detail leangroup_detail units_x units_y country percent_white dna_source telo_method agebaseline_notes agelong_notes age_adj percent_male sex_adj Analysis subgroup b se
sort Analysis id

replace xs_l="Long." if xs_l =="longitudinal"
replace xs_l="XS" if xs_l =="cross_sectional"
replace xs_l="Mixed" if xs_l =="mixed"
rename xs_l Temporality

replace g_or_c="Group" if g_or_c =="grouped"
replace g_or_c="Cont." if g_or_c =="continuous"
rename g_or_c Exposure

replace adipo="BWT" if adipo=="bwt"
replace adipo="BMI" if adipo=="bmi"
replace adipo="WC" if adipo=="waist_circ"
replace adipo="WCht" if id=="Bethancourt_2014" 
rename adipo Adiposity

replace adipo_detail = "AGA vs. SGA" if adipo_detail=="sga_aga_NOS" | adipo_detail=="sga_aga"
replace adipo_detail = "LGA vs. SGA" if adipo_detail=="lga_aga"
replace adipo_detail = "NBW vs. LBW" if adipo_detail=="lbw_nbw_NOS" | adipo_detail=="lbw_nbw"
replace adipo_detail = "No FGR vs. FGR" if adipo_detail=="fgr_nonfgr"
replace adipo_detail = "Obese vs. Nonob." if adipo_detail=="obese_nonobese" | adipo_detail=="obese_nonobese_NOS"
replace adipo_detail = "Overwt/Obese vs. Nonob." if adipo_detail=="overweight_nonobese_NOS"
replace adipo_detail = "" if adipo_detail=="waist_circ_height_adj"
rename adipo_detail Notes

drop subgroup

replace units_x = "p/tile" if units_x=="bwt percentile"
replace units_y = "Norm. T/S" if units_y =="normalised T/S" 

replace agebaseline_notes = "No info, but birth cohort" if agebaseline_notes=="birth cohort"
replace agelong_notes = "Age: 31 yrs" if agelong_notes=="31 years"
replace agelong_notes = "Age range: 49-51 yrs" if agelong_notes=="49-51 years"
replace agelong_notes = "Age: 38 yrs" if agelong_notes=="38 years"

replace age_adj = "Birth cohort" if age_adj=="birth cohort"
replace age_adj = "Adj. gest. age" if age_adj=="adj. gest. age"
replace age_adj = "Covariate" if age_adj=="covariate"
replace age_adj = "Percentile" if age_adj=="percentile used"

replace sex_adj = "Covariate" if sex_adj=="covariate"
replace sex_adj = "Stratified" if sex_adj=="stratified"
replace sex_adj = "Sex-adj. Zs+cov." if sex_adj=="Sex-adj. Zs + covariate"
replace age_adj = "Stratified" if age_adj=="stratified"

rename country Country
rename percent_white pc_white
rename percent_male pc_male
rename dna_source DNA
rename telo_method Method
rename agebaseline_notes Age_baseline
rename agelong_notes Age_followup
rename units_x UnitsX
rename units_y UnitsY
rename adipogroup_detail AdiposeGroup
rename leangroup_detail LeanGroup
rename Age_baseline AgeBaseline
rename Age_followup AgeFollowUp
rename age_adj AgeAdjustment
rename sex_adj SexAdjustment
rename pc_male PercentMale

replace id = "Shalev_2014" if id=="Shalev_2014_sga"
replace id = "Buxton_2014_Men" if id=="Buxton_2014_men"
replace id = "Buxton_2014_Women" if id=="Buxton_2014_women"
replace id = "Masi_2012_BMI" if id=="Masi_2012_bmi"
replace id = "Masi_2012_Waist" if id=="Masi_2012_wc"
replace id = "Masi_2012_FM" if id=="Masi_2012_fm"
replace id = "Masi_2012_SF" if id=="Masi_2012_sf"
replace id = "Kajantie_2012_PI" if id=="Kajantie_2012_pi"
replace id = "Kajantie_2012_BWT" if id=="Kajantie_2012"
replace id = "Kajantie_2012_TwinBWT" if id=="Kajantie_2012_twinbwt"
replace id = "Kajantie_2012_TwinPI" if id=="Kajantie_2012_twinpi"
replace id = "Wojcicki_2016_Waist" if id=="Wojcicki_2016_chwc4"
replace id = "Wojcicki_2016_BMI" if id=="Wojcicki_2016_chob4"
replace id = "Wojcicki_2016_NeoBMI" if id=="Wojcicki_2016_neoob"

rename id ID
drop pc_white

sort Analysis ID

save "20170718_dataset", replace
use "20170718_dataset", replace

keep if Analysis==""
drop b se Analysis
gen ReasonNoMA= ""
replace ReasonNoMA = "Not combinable" if ID=="Bethancourt_2014" | ID=="Buxton_2014_Men" | ID=="Buxton_2014_Women" | ID=="Kajantie_2012_PI" | ID=="Masi_2012_FM" | ID=="Masi_2012_SF" | ID=="Masi_2012_Waist" | ID=="Wojcicki_2016_NeoBMI" | ID=="Wojcicki_2016_Waist"
replace ReasonNoMA = "Twin design" if ID=="Kajantie_2012_TwinBWT" | ID=="Kajantie_2012_TwinPI" | ID=="Strohmaier_2015"
replace ReasonNoMA = "No estimate" if ID=="Okuda_2002"
replace ID = subinstr(ID, "_", " ", .) 

sort ID Temp Exp Adiposity Reas

export delimited using "narrative.txt", delimiter("tab") replace

use "20170718_dataset", replace

keep if Analysis!=""
drop b se

export delimited using "metaanalysis.txt", delimiter("tab") replace

**********
***MAIN***
**********

set more off, perm

use "20170718_dataset", replace

replace ID="Wojcicki_2016" if ID=="Wojcicki_2016_BMI"
replace ID="Masi_2012" if ID=="Masi_2012_BMI"
replace ID="Kajantie_2012" if ID=="Kajantie_2012_BWT"

gen es = b
gen se_es = se

replace Analysis = "Neonatal: AGA vs. SGA (Difference in TL [SD])" if Analysis=="A"
replace Analysis = "Neonatal: Change in TL [SD] per 1-SD birth weight" if Analysis=="B"
replace Analysis = "Childhood: Obese vs. non-obese** (Difference in TL [SD])" if Analysis=="C"
replace Analysis = "Childhood: Change in TL [SD] per 1-SD BMI" if Analysis=="D"

replace Analysis = "Neonatal: AGA vs. SGA (Difference in TL [SD])" if Analysis=="E"
replace Analysis = "Neonatal: Change in TL [SD] per 1-SD birth weight" if Analysis=="F"

drop if Analysis==""
sort Analysis ID

replace ID = "Drury_2015*" if ID=="Drury_2015"
replace ID = "Wojcicki_2016**" if ID=="Wojcicki_2016"
replace ID = "Wojcicki_2015**" if ID=="Wojcicki_2015"
replace ID = "Alegria-Torres_2016***" if ID=="Alegria-Torres_2016"

replace ID = subinstr(ID, "_", " ", .) 

gen sortvar = .
replace sortvar = 1 if Analysis == "Neonatal: AGA vs. SGA (Difference in TL [SD])" & Temporality=="XS"
replace sortvar = 2 if Analysis == "Neonatal: Change in TL [SD] per 1-SD birth weight" & Temporality=="XS"
replace sortvar = 3 if Analysis == "Childhood: Obese vs. non-obese** (Difference in TL [SD])" & Temporality=="XS"
replace sortvar = 4 if Analysis == "Childhood: Change in TL [SD] per 1-SD BMI" & Temporality=="XS"

sort sortvar ID

metan es se_es if sortvar!=., by(Analysis) nooverall random label(namevar=ID) name(figure2, replace) ///
 xlabel(-1.5, -1, -0.5, 0, 0.5, 1,  1.5) force boxsca(20) title("Cross-sectional studies") favours(Shorter telomere length # Longer telomere length) texts(92)
 
*graph export "figure2.tif", as(tif) replace

drop sortvar
gen sortvar = .
replace sortvar = 1 if Analysis == "Neonatal: AGA vs. SGA (Difference in TL [SD])" & Temporality=="Long."
replace sortvar = 2 if Analysis == "Neonatal: Change in TL [SD] per 1-SD birth weight" & Temporality=="Long."

sort sortvar

metan es se_es if sortvar!=., by(Analysis) nooverall random label(namevar=ID) name(figure3, replace) ///
 xlabel(-1.5, -1, -0.5, 0, 0.5, 1,  1.5) force boxsca(20) title("Longitudinal studies") favours(Shorter telomere length # Longer telomere length) texts(125)
 
*graph export "figure3.tif", as(tif) replace
 
*/   
