# Supplementary material for: Early life adiposity and telomere length across the life course: a systematic review and meta-analysis
Source: Wellcome Open Res. 2018 Aug 7;2:118. Originally published 2017 Dec 18. [Version 2] doi: 10.12688/wellcomeopenres.13083.2 (PMC6259597; doi:10.12688/wellcomeopenres.13083.2)
Supplement: Supplementary file 5 [file wellcomeopenres-2-16039-s0004.tgz]

Archive with 1 entries (1 files):
- 41fcaa2c-2068-4934-9177-d175c326262e.pdf
