# Supplementary material for: Early life adiposity and telomere length across the life course: a systematic review and meta-analysis
Source: Wellcome Open Res. 2018 Aug 7;2:118. Originally published 2017 Dec 18. [Version 2] doi: 10.12688/wellcomeopenres.13083.2 (PMC6259597; doi:10.12688/wellcomeopenres.13083.2)
Supplement: Supplementary file 6 [file wellcomeopenres-2-16039-s0005.tgz]

Archive with 1 entries (1 files):
- ca5336bc-5eda-4bbd-849f-17ca4a581840.pdf
