# Supplementary material for: Early life adiposity and telomere length across the life course: a systematic review and meta-analysis
Source: Wellcome Open Res. 2018 Aug 7;2:118. Originally published 2017 Dec 18. [Version 2] doi: 10.12688/wellcomeopenres.13083.2 (PMC6259597; doi:10.12688/wellcomeopenres.13083.2)
Supplement: Supplementary file 10 [file wellcomeopenres-2-16039-s0009.tgz]

Archive with 1 entries (1 files):
- 3f93fc26-cce3-46cf-82b7-45177daa0d50.xlsx
