# Supplementary material for: Early life adiposity and telomere length across the life course: a systematic review and meta-analysis
Source: Wellcome Open Res. 2018 Aug 7;2:118. Originally published 2017 Dec 18. [Version 2] doi: 10.12688/wellcomeopenres.13083.2 (PMC6259597; doi:10.12688/wellcomeopenres.13083.2)
Supplement: Supplementary file 10 [file wellcomeopenres-2-16039-s0009.tgz › 3f93fc26-cce3-46cf-82b7-45177daa0d50.xlsx]

## Sheet: April 2017 search
AUTHORS	YEAR	TITLE	JOURNAL	TYPE (IF NOT JOURNAL ARTICLE)	ABSTRACT	DOI	Passed abstract screening?	Reasons for exclusion at abstract screening stage?	Notes?	Passed full text screening?	Inclusion/reasons for exclusion	Notes	Estimate details	Main Relevant estimate details	Extracted?	before jan?	emma to review again?	newly included?
	2015	Abstracts of the 73rd Annual Meeting of the American Psychosomatic Society, APS 2015	Psychosomatic Medicine	Conference Review	The proceedings contain 523 papers. The topics discussed include: heart rate variability and false memories: implications for memory retrieval and encoding; changes in serum biomarkers of aging are associated with relaxation practice during stress management; social rhythmicity and cellular aging: a preliminary evaluation of social contact patterns and telomere length; adolescent body weight misp…		No	1a - Review	NA	NA	NA	NA	NA	NA	NA	Y
E. B. Ringelstein	2013	Aging our arteries. A story about ADAM and EVA	Cerebrovascular Diseases	Conference Abstract	Between the classical vascular risk factors (RFs) and the final cardiovascular events, like MI or stroke, the "target organ damage" (TOD) is a mediating step, also called "intermediate phenotype". Early Vascular Aging (EVA) is charactarised by a cluster of tissue und circulating biomarkers in conjunction with classical risk factors (RFs; hypertension, glycaemia, hyperlipidemia). New biomarker, al…	http://dx.doi.org/10.1159/000351748	No	1a - Review	NA	NA	NA	NA	NA	NA	NA	Y
G. P. Chrousos	2012	Albert Struyvenberg medal lecture Systems biology and the stress response: from Pythagoras and the Epicureans to modern medicine	European Journal of Clinical Investigation	Conference Abstract	Stress' is defined as the disturbance in the 'dynamic balance' or 'homeostasis' of a complex system, such as the human organism or society, 'stressors' as the forces that produce this disturbance, and 'adaptive response' as the forces from within the complex system that strive to return homeostasis to normal. In the case of the human organism, the adaptive response is subserved by a specialized s…	http://dx.doi.org/10.1111/j.1365-2362.2012.02649.x	No	1a - Review	NA	NA	NA	NA	NA	NA	NA	Y
C. Holden	2004	Cell biology. Long-term stress may chip away at the ends of chromosomes	Science			10.1126/science.306.5702.1666b	No	1a - Review	NA	NA	NA	NA	NA	NA	NA	Y
M. J. Sampson and D. A. Hughes	2006	Chromosomal telomere attrition as a mechanism for the increased risk of epithelial cancers and senescent phenotypes in type 2 diabetes	Diabetologia	Review	Telomeres are the repeat DNA sequences at the end of chromosomes necessary for successful DNA replication and chromosomal integrity. Telomeres shorten at cell division at a rate determined by oxidative DNA damage, and cells are triggered into replicative senescence once telomeres shorten to a critical length. Telomere-related chromosomal maintenance also has a role in carcinogenesis. Type 2 diabe…	http://dx.doi.org/10.1007/s00125-006-0322-4	No	1a - Review	NA	NA	NA	NA	NA	NA	NA	Y
M. S. Pearce, N. C. Unwin, L. Parker and A. W. Craft	2009	Cohort profile: The Newcastle thousand families 1947 birth cohort	International Journal of Epidemiology			http://dx.doi.org/10.1093/ije/dyn184	No	1a - Review	NA	NA	NA	NA	NA	NA	NA	Y
N. Cameron and E. W. Demerath	2002	Critical periods in human growth and their relationship to diseases of aging	Am J Phys Anthropol		It has long been recognized that there are "critical periods" during mammalian development when exposure to specific environmental stimuli are required in order to elicit the normal development of particular anatomical structures or their normal functioning. The responses of the organism to these stimuli depend on a specific level of anatomical maturation and a state of rapid anatomical and/or fu…		No	1a - Review	NA	NA	NA	NA	NA	NA	NA	Y
P. Iozzo, M. Holmes, M. V. Schmidt, F. Cirulli, M. A. Guzzardi, A. Berry, G. Balsevich, M. G. Andreassi, J. J. Wesselink, T. Liistro, P. Gomez-Puertas, J. G. Eriksson and J. Seckl	2014	Developmental ORIgins of healthy and unhealthy AgeiNg: The role of maternal obesity - Introduction to DORIAN	Obesity Facts	Review	Europe has the highest proportion of elderly people in the world. Cardiovascular disease, type 2 diabetes, sarcopenia and cognitive decline frequently coexist in the same aged individual, sharing common early risk factors and being mutually reinforcing. Among conditions which may contribute to establish early risk factors, this Review focuses on maternal obesity, since the epidemic of obesity inv…	http://dx.doi.org/10.1159/000362656	No	1a - Review	NA	NA	NA	NA	NA	NA	NA	Y
I. Shalev	2012	Early life stress and telomere length: Investigating the connection and possible mechanisms: A critical survey of the evidence base, research methodology and basic biology	BioEssays	Review	How can adverse experiences in early life, such as maltreatment, exert such powerful negative effects on health decades later? The answer may lie in changes to DNA. New research suggests that exposure to stress can accelerate the erosion of DNA segments called telomeres. Shorter telomere length correlates with chronological age and also disease morbidity and mortality. Thus, telomere erosion is a…	http://dx.doi.org/10.1002/bies.201200084	No	1a - Review	NA	NA	NA	NA	NA	NA	NA	Y
U. Gleichmann, U. S. Gleichmann and S. Gleichmann	2011	[From cardiovascular prevention to anti-aging medicine: influence on telomere and cell aging]	Dtsch Med Wochenschr		The most important cardiovascular risk factors (hypercholesterolemia , hypertension, diabetes, chronic stress, physical inactivity, smoking, adipositas) were evaluated in the second half of the last century using placebo controlled trials. The mechanismen of action was not fully understood or remained unclear. In some studies not only the risk of atherosclerosis was reduced but life expectancy wa…	10.1055/s-0031-1286363	No	1a - Review	NA	NA	NA	NA	NA	NA	NA	Y
A. Marti	2014	Genetic and epigenetic markers of obesity: Lessons from intervention studies	Acta Physiologica	Conference Abstract	Advances in genetics, such as sequencing of the human genome, have contributed to identification of susceptible genetic loci for obesity. These efforts have resulted in the identification of about 30 loci related to human obesity. Of those, a FTO gene variant was the most replicated and showed the highest statistical significance. However, despite these advances, the combined effect of all loci i…	http://dx.doi.org/10.1111/apha.12386	No	1a - Review	NA	NA	NA	NA	NA	NA	NA	Y
F. Vazquez, A. Vazquez and L. T. Vazquez	2003	Gynecologic concept of aging. [Spanish]	Revista Iberoamericana de Revisiones en Menopausia		Present-day knowledge asserts that ageing is not programmed, since there is no known active mechanism that causes death. However, life expectancy should be influenced by the "longevity" genes that control and repair the somatic cells. There are several maintenance mechanisms that loose their aptitude with age. With the involution of the thymus gland called "the biologic clock", the immune system …		No	1a - Review	NA	NA	NA	NA	NA	NA	NA	Y
I. P. Tzanetakou, N. L. Katsilambros, A. Benetos, D. P. Mikhailidis and D. N. Perrea	2012	Is obesity linked to aging?: adipose tissue and the role of telomeres	Ageing Res Rev		Obesity is a condition in which excess or abnormal fat accumulation may present with adverse effects on health and decreased life expectancy. Increased body weight and adipose tissue accumulation amplifies the risk of developing various age-related diseases, such as cardiovascular disease, type 2 diabetes mellitus, musculoskeletal disorders, respiratory diseases and certain types of cancer. This …	10.1016/j.arr.2011.12.003	No	1a - Review	?Interesting Review?	NA	NA	NA	NA	NA	NA	Y
S. Ozanne	2013	Nutritional programming of type 2 diabetes and obesity	Obesity Facts	Conference Abstract	It is over twenty years since epidemiological studies revealed that there was a relationship between poor fetal growth and subsequent risk of developing diseases such as type 2 diabetes, cardiovascular disease and metabolic syndrome. The detrimental effects of being born small for gestational age are exaggerated by accelerated postnatal growth. In terms of obesity, rapid postnatal growth, indepen…		No	1a - Review	NA	NA	NA	NA	NA	NA	NA	Y
Y. Liu, M. Zhi and X. Li	2011	Parental age and characteristics of the offspring	Ageing Research Reviews	Review	The relations of an offspring to its parents are complex, and the ways in which a parent may influence the characteristics of its offspring are many. This Review focuses on the relations of parental age to intelligence, health outcomes, longevity and other characteristics of offspring. Many researchers have demonstrated that children of older parents tend to be more intelligent than do children o…	http://dx.doi.org/10.1016/j.arr.2010.09.004	No	1a - Review	NA	NA	NA	NA	NA	NA	NA	Y
A. S. De Melo, S. V. Dias, R. De Carvalho Cavalli, V. C. Cardoso, H. Bettiol, M. A. Barbieri, R. A. Ferriani and C. S. Vieira	2015	Pathogenesis of polycystic ovary syndrome: Multifactorial assessment from the foetal stage to menopause			Polycystic ovary syndrome (PCOS) is a multifactorial disorder that arises from interactions between genetic, environmental and intrauterine factors. Small-for-gestational-age (SGA) babies and the daughters of mothers with PCOS represent possible postnatal clinical targets for developmental programming by steroid excess. The presence of excess glucocorticoids and/or androgens during foetal organog…	http://www.reproduction-online.org/content/150/1/R11.full.pdf+html	No	1a - Review	NA	NA	NA	NA	NA	NA	NA	Y
J. T. Bowles	2000	Sex, kings and serial killers and other group-selected human traits			(Note: This unorthodox paper contains the first argument for heart disease being a programmed age change and promoted by the dramatic, post age-40 increases in the hormones FSH and hCG seen in some individuals.) A recent issue of Science suggests that the evolutionary purpose of sex is unknown. Paradox: Surviving to adulthood implies a valuable gene combination which is destroyed by sexual recomb…	http://ovidsp.ovid.com/ovidweb.cgi?T=JS&CSC=Y&NEWS=N&PAGE=fulltext&D=emed5&AN=2000244763	No	1a - Review	NA	NA	NA	NA	NA	NA	NA	Y
P. M. Nilsson, E. Lurbe and S. Laurent	2008	The early life origins of vascular ageing and cardiovascular risk: the EVA syndrome	J Hypertens		Early vascular ageing is common in patients with hypertension and increased burden of cardiovascular risk factors, often influenced by chronic inflammation. One aspect of this vascular ageing is arterial stiffening, as measured by increased pulse wave velocity or augmentation index and central pressure. Several studies have indicated that this process starts early in life and that arterial functi…	10.1097/HJH.0b013e3282f82c3e	No	1a - Review	NA	NA	NA	NA	NA	NA	NA	Y
A. Singhal	2009	The early origins of atherosclerosis					No	1a - Review	NA	NA	NA	NA	NA	NA	NA	Y
A. P. Simopoulos	2015	The impact of the bellagio report on healthy agriculture, healthy nutrition, healthy people: Scientific and policy aspects and the international network of centers for genetics, nutrition and fitness for health			The Bellagio Report on Healthy Agriculture, Healthy Nutrition, Healthy People was the result of a meeting held at the Rockefeller Foundation Bellagio Center in the fall of 2012. The meeting was science based but policy oriented. The Bellagio Report concluded that: (1) sugar consumption, especially in the form of high-energy fructose in soft drinks, poses a major and insidious health threat, parti…	http://content.karger.com/ProdukteDB/produkte.asp?Aktion=JournalHome&ProduktNr=232009	No	1a - Review	NA	NA	NA	NA	NA	NA	NA	Y
F. C. Luft	2001	Twins in cardiovascular genetic research	Hypertension		Twin studies have been largely responsible for showing the effects of genetic variance on a quantitative trait. The model is based on the fact that monozygotic twins share all genes in common, whereas dizygotic twins are related as siblings and share "on average" half their genes. Environmental confounders are minimized because twin children are usually exposed to similar environments. Blood pres…		No	1a - Review	NA	NA	NA	NA	NA	NA	NA	Y
S. S. Drury	2015	Unraveling the Meaning of Telomeres for Child Psychiatry				http://www.jaacap.com	No	1a - Review	NA	NA	NA	NA	NA	NA	NA	Y
K. Masodkar, J. Johnson and M. J. Peterson	2016	A review of posttraumatic stress disorder and obesity: Exploring the link	Primary Care Companion to the Journal of Clinical Psychiatry	Review	Objective: The incidence of posttraumatic stress disorder (PTSD) and obesity are on the rise, and evidence continues to support the observation that individuals who have symptoms of PTSD are more likely to develop obesity in their lifetime. The incidence of obesity in individuals with PTSD, including war veterans, women, and children exposed to trauma, is not solely attributable to psychotropic m…	http://dx.doi.org/10.4088/PCC.15r01848	No	1a - Review	NA	NA	NA	NA	NA	NA	NA	N
L. Ibanez	2016	Endocrine-metabolic consequences of low and high weight at birth	Pediatric Diabetes	Conference abstract	Infants born small-for-gestational-age (SGA) are at higher risk for adult diseases, including diabetes and hypertension. Longitudinal studies have disclosed that those risks may be modulated by early nutrition, so that breast-feeding confers a relatively low risk and protein-enriched formula-feeding is followed by a relatively high risk. In early infancy, the catch-up of SGA infants is characteri…	http://dx.doi.org/10.1111/pedi.12449	No	1a - Review	NA	NA	NA	NA	NA	NA	NA	N
R. Lakshmy	2013	Metabolic syndrome: Role of maternal undernutrition and fetal programming	Reviews in Endocrine and Metabolic Disorders	Review	Development of metabolic syndrome is attributed to genes, dietary intake, physical activity and environmental factors. Fetal programming due to maternal nutrition is also an important factor especially in developing countries where intrauterine growth retardation followed by excess nutrition postnatally is causing mismatch predisposing individuals to development of metabolic syndrome and its comp…	http://dx.doi.org/10.1007/s11154-013-9266-4	No	1a - Review	NA	NA	NA	NA	NA	NA	NA	N
B. Werner, A. Traulsen and D. Dingli	2610	Response to the Editor: On the Growth of Hematopoietic Stem Cells and Childhood Leukemias	Stem Cells	Review	NA	http://dx.doi.org/10.1002/stem.2469	No	1a - Review	NA	NA	NA	NA	NA	NA	NA	N
C. James, A. Jauch, L. Robson, N. Watson and A. Smith	1996	A 3 1/2 year old girl with distal trisomy 19q defined by FISH	J Med Genet		A 3 1/2 year old girl was evaluated because of developmental delay. Short stature was evident with height between the 3rd and 10th centiles, while weight and head circumference were on the 50th centile. Dysmorphic features consisted of a high bossed forehead, pointed short ear lobes, small nose, bilateral convergent strabismus, left simian crease, a gap between the first and second toes bilateral…		No	1b - Case study/series of telomere/subtelomere/telomere probe diagnosed large genetic variants or other rare syndrome	NA	NA	NA	NA	NA	NA	NA	Y
M. Lall, R. Puri, P. Saviour and I. Verma	2012	A familial deletion 4q syndrome: An outcome of a paracentric inversion	Indian Journal of Human Genetics		Chromosome inversions are intra-chromosomal rearrangements formed when the chromosome breaks occur at two places, and in the process of repair the intervening segments are joined in an inverted or opposite manner. Inversions themselves do not appear to cause clinical anomalies, if balanced. Abnormal phenotypes can occur due to gene disruption at the point of breakage and reunion or due to duplica…	http://dx.doi.org/10.4103/0971-6866.100780	No	1b - Case study/series of telomere/subtelomere/telomere probe diagnosed large genetic variants or other rare syndrome	NA	NA	NA	NA	NA	NA	NA	Y
M. Colombani, M. Chouchane, G. Pitelet, L. Morales, P. Callier, J. P. Pinard, L. Lion-Francois, C. Thauvin-Robinet, F. Mugneret, F. Huet, L. Guibaud and L. Faivre	2006	A new case of megalencephaly and perisylvian polymicrogyria with post-axial polydactyly and hydrocephalus: MPPH syndrome	European Journal of Medical Genetics		We report a new case of megalencephaly and polymicrogyria with post-axial polydactyly and hydrocephalus (MPPH syndrome) in an 18-month-old girl. She was the first child of healthy non-consanguineous parents and measurements at birth were + 3 standard deviations (S.D.) for weight, + 2 S.D. for length and + 4 S.D. for OFC. Ultrasound scan at 24 weeks of gestation (WG) showed mild ventriculomagaly w…	http://dx.doi.org/10.1016/j.ejmg.2006.05.001	No	1b - Case study/series of telomere/subtelomere/telomere probe diagnosed large genetic variants or other rare syndrome	NA	NA	NA	NA	NA	NA	NA	Y
B. B. de Vries, S. M. White, S. J. Knight, R. Regan, T. Homfray, I. D. Young, M. Super, C. McKeown, M. Splitt, O. W. Quarrell, A. H. Trainer, M. F. Niermeijer, S. Malcolm, J. Flint, J. A. Hurst and R. M. Winter	2001	Clinical studies on submicroscopic subtelomeric rearrangements: a checklist	J Med Genet		BACKGROUND: Submicroscopic subtelomeric chromosome defects have been found in 7.4% of children with moderate to severe mental retardation and in 0.5% of children with mild retardation. Effective clinical preselection is essential because of the technical complexities and cost of screening for subtelomere deletions. METHODS: We studied 29 patients with a known subtelomeric defect and assessed clin…		No	1b - Case study/series of telomere/subtelomere/telomere probe diagnosed large genetic variants or other rare syndrome	NA	NA	NA	NA	NA	NA	NA	Y
J. Auger, C. Bonnet, M. Valduga, C. Philippe, E. Bertolo-Houriez, M. Beri-Dexheimer, C. Schweitzer, B. Leheup and P. Jonveaux	2013	De novo complex X chromosome rearrangement unmasking maternally inherited CSF2RA deletion in a girl with pulmonary alveolar proteinosis	American Journal of Medical Genetics, Part A		We report on a 3-year-old girl with a de novo complex X chromosome rearrangement associated with congenital pulmonary alveolar proteinosis (PAP) and short stature. Array comparative genome hybridization and FISH analyses contributed to characterize the complex rearrangement consisting of a 7.37Mb terminal deletion of Xp22.33p22.2, a 17.3Mb interstitial inverted duplication of Xp22.2p21.3, and a 1…	http://dx.doi.org/10.1002/ajmg.a.36097	No	1b - Case study/series of telomere/subtelomere/telomere probe diagnosed large genetic variants or other rare syndrome	NA	NA	NA	NA	NA	NA	NA	Y
T. Ji, Y. Wu, H. Wang, J. Wang and Y. Jiang	2010	Diagnosis and fine mapping of a deletion in distal 11q in two Chinese patients with developmental delay	J Hum Genet		Jacobsen syndrome (JBS) is a haploinsufficiency syndrome caused by partial deletion of the long arm of chromosome 11. It is characterized by developmental delay (DD)/mental retardation (MR), physical growth retardation, facial dysmorphism, visceral malformations and thrombocytopenia. We report two JBS patients from China out of a total of 451 patients with unexplained DD/MR. The genotypes of thes…	10.1038/jhg.2010.51	No	1b - Case study/series of telomere/subtelomere/telomere probe diagnosed large genetic variants or other rare syndrome	NA	NA	NA	NA	NA	NA	NA	Y
D. M. Niyazov, Z. Nawaz, A. N. Justice, H. V. Toriello, C. L. Martin and M. P. Adam	2007	Genotype/phenotype correlations in two patients with 12q subtelomere deletions	Am J Med Genet A		Subtelomeric imbalances have been implicated in developmental delay and mental retardation (MR) and described for most chromosomes. This study reports the first detailed description of two individuals with de novo 12q subtelomere deletions and high-resolution mapping of their deletion size with oligonucleotide array CGH for genotype/phenotype comparisons. Patient 1 is an 8-year-old male with bord…	10.1002/ajmg.a.32005	No	1b - Case study/series of telomere/subtelomere/telomere probe diagnosed large genetic variants or other rare syndrome	NA	NA	NA	NA	NA	NA	NA	Y
B. C. Lim, S. K. Yoo, S. Lee, J. Y. Shin, H. Hwang, J. H. Chae, Y. S. Hwang, J. S. Seo, J. I. Kim and K. J. Kim	2014	Hoyeraal-Hreidarsson syndrome with a DKC1 mutation identified by whole-exome sequencing	Gene		Background: Hoyeraal-Hreidarsson syndrome is a severe multisystem disorder that is characterized by bone-marrow failure, intrauterine growth retardation, microcephaly, immunodeficiency, and cerebellar atrophy. This rare disease shares clinical features with dyskeratosis congenita and, together, they are recognized as a group of disorders caused by telomere dysfunction. As the genetic background o…	http://dx.doi.org/10.1016/j.gene.2014.06.011	No	1b - Case study/series of telomere/subtelomere/telomere probe diagnosed large genetic variants or other rare syndrome	NA	NA	NA	NA	NA	NA	NA	Y
L. J. C. M. Van Zutven, Y. Van Bever, C. C. M. Van Nieuwland, G. C. M. Huijbregts, D. Van Opstal, A. R. M. Von Bergh, L. J. A. Corel, D. Tibboel, C. H. Wouters and P. J. Poddighe	2009	Interstitial 11q deletion derived from a maternal ins(4;11)(p14;q24.2q25): A patient report and Review	American Journal of Medical Genetics, Part A		We present a family with multiple cytogenetic abnormalities, identified through a girl with several dysmorphic features and cardiac problems, suspected for Jacobsen syndrome. Cytogenetic analysis showed a 46,XX,del(11)(qter) karyotype, which was confirmed by fluorescence in situ hybridization (FISH). Cytogenetic investigation of the parents showed a chromosome aberration in both: the father had a…	http://dx.doi.org/10.1002/ajmg.a.32714	No	1b - Case study/series of telomere/subtelomere/telomere probe diagnosed large genetic variants or other rare syndrome	NA	NA	NA	NA	NA	NA	NA	Y
P. Sarda, G. Lefort, J. Puechberty and D. Genevieve	2010	Is 2pter a new region consistent with Praoer-Willi/Angelman phenotype?			Subtelomeric 2p deletions are rarely reported among chromosomal anomalies. We describe the case of a 4 - year- old girl with a Prader-Willi phenotype. At birth, weight was 3170 gm, height: 48 cm and OFC: 34 cm. The child presented feeding difficulties and hypotonia. She sat unaided at 11 months and walked at the age of 2 years. At one year hyperphagia and obesity appeared, these problems were ass…	http://ovidsp.ovid.com/ovidweb.cgi?T=JS&CSC=Y&NEWS=N&PAGE=fulltext&D=emed9&AN=70148957	No	1b - Case study/series of telomere/subtelomere/telomere probe diagnosed large genetic variants or other rare syndrome	NA	NA	NA	NA	NA	NA	NA	Y
S. Shimada, K. Shimojima, N. Okamoto, N. Sangu, K. Hirasawa, M. Matsuo, M. Ikeuchi, S. Shimakawa, K. Shimizu, S. Mizuno, M. Kubota, M. Adachi, Y. Saito, K. Tomiwa, K. Haginoya, H. Numabe, Y. Kako, A. Hayashi, H. Sakamoto, Y. Hiraki, K. Minami, K. Takemoto, K. Watanabe, K. Miura, T. Chiyonobu, T. Kumada, K. Imai, Y. Maegaki, S. Nagata, K. Kosaki, T. Izumi, T. Nagai and T. Yamamoto	2015	Microarray analysis of 50 patients reveals the critical chromosomal regions responsible for 1p36 deletion syndrome-related complications	Brain and Development		Monosomy 1p36 syndrome is the most commonly observed subtelomeric deletion syndrome. Patients with this syndrome typically have common clinical features, such as intellectual disability, epilepsy, and characteristic craniofacial features. Method: In cooperation with academic societies, we analyzed the genomic copy number aberrations using chromosomal microarray testing. Finally, the genotype-phen…	http://dx.doi.org/10.1016/j.braindev.2014.08.002	No	1b - Case study/series of telomere/subtelomere/telomere probe diagnosed large genetic variants or other rare syndrome	NA	NA	NA	NA	NA	NA	NA	Y
R. Mewar, W. Harrison, D. D. Weaver, C. Palmer, M. A. Davee and J. Overhauser	1994	Molecular cytogenetic determination of a deletion/duplication of 1q that results in a trisomy 18 syndrome-like phenotype	Am J Med Genet		We report on an infant who presented at birth with some characteristics of trisomy 18 syndrome, including low birth weight, facial abnormalities, overlapping fingers, and congenital heart defects. On chromosome analysis, no additional chromosome 18 was observed and both chromosome 18 homologues appeared normal. However, a small piece of chromosomal material of unknown origin was detected at the t…	10.1002/ajmg.1320520211	No	1b - Case study/series of telomere/subtelomere/telomere probe diagnosed large genetic variants or other rare syndrome	NA	NA	NA	NA	NA	NA	NA	Y
E. Oiglane-Shlik, S. Puusepp, I. Talvik, U. Vaher, R. Rein, P. Tammur, T. Reimand, R. Teek, O. Zilina, T. Tomberg and K. Ounap	2014	Monosomy 1p36 - A multifaceted and still enigmatic syndrome: Four clinically diverse cases with shared white matter abnormalities	European Journal of Paediatric Neurology		Monosomy 1p36 is the most common subtelomeric deletion syndrome seen in humans. Uniform features of the syndrome include early developmental delay and consequent intellectual disability, muscular hypotonia, and characteristic dysmorphic facial features. The gene-rich nature of the chromosomal band, inconsistent deletion sizes and overlapping clinical features have complicated relevant genotype-ph…	http://dx.doi.org/10.1016/j.ejpn.2014.01.008	No	1b - Case study/series of telomere/subtelomere/telomere probe diagnosed large genetic variants or other rare syndrome	NA	NA	NA	NA	NA	NA	NA	Y
F. Faravelli, M. Murdolo, G. Marangi, F. D. Bricarelli, M. Di Rocco and M. Zollino	2007	Mother to son amplification of a small subtelomeric deletion: a new mechanism of familial recurrence in microdeletion syndromes	Am J Med Genet A		A 2.8-Mb 4p16.3 terminal deletion, with proximal breakpoint at locus D4S182, was diagnosed by FISH in a 16-year-old boy who presented with a typical Wolf-Hirschhorn syndrome (WHS) phenotype. The deletion, which was maternally derived, was isolated, and a balanced translocation was ruled out in both parents by FISH with probe 33c6 (locus D4S43) falling within the patient's deletion interval, at a …	10.1002/ajmg.a.31723	No	1b - Case study/series of telomere/subtelomere/telomere probe diagnosed large genetic variants or other rare syndrome	NA	NA	NA	NA	NA	NA	NA	Y
I. Rulli, G. B. Ferrero, E. Belligni, A. G. Delmonaco, C. Defilippi and M. Silengo	2005	Myhre's syndrome in a girl with normal intelligence [3]	American Journal of Medical Genetics	Letter		http://dx.doi.org/10.1002/ajmg.a.30444	No	1b - Case study/series of telomere/subtelomere/telomere probe diagnosed large genetic variants or other rare syndrome	NA	NA	NA	NA	NA	NA	NA	Y
A. J. Simon, A. Lev, M. Jeison, Z. U. Borochowitz, D. Korn, Y. Lerenthal and R. Somech	2014	Novel SMARCAL1 Bi-allelic mutations associated with a chromosomal breakage phenotype in a severe SIOD patient	Journal of Clinical Immunology		Purpose: Chromosomal instability syndromes include a group of rare diseases characterized by defective DNA-damage-response and increased risk of chromosomal breakage. Patients display defects in the recognition and/or repair of DNA damage, with a subsequent high rate of malignancies and abnormal gene rearrangements. Other clinical manifestations, such as immunodeficiency, neurodevelopmental delay…	http://dx.doi.org/10.1007/s10875-013-9957-3	No	1b - Case study/series of telomere/subtelomere/telomere probe diagnosed large genetic variants or other rare syndrome	NA	NA	NA	NA	NA	NA	NA	Y
S. Simsek, S. Gencoglan, T. Yuksel, I. Kaplan, R. Alaca and H. Aktas	2015	Oxidative stress and DNA damage in drug-naive first-episode psychosis in adolescents			INTRODUCTION: Oxidative stress has been implicated in the psychopathology of schizophrenia, with abnormal activity of antioxidant enzymes, decreased antioxidant levels and increased lipid peroxidation all being demonstrated in patients with schizophrenia1. There are, however, discrepancies between studies. Studies of adolescents with First-Episode Psychosis (FEP) showed lower total antioxidant (T…	http://ovidsp.ovid.com/ovidweb.cgi?T=JS&CSC=Y&NEWS=N&PAGE=fulltext&D=emed13&AN=72086664	No	1b - Case study/series of telomere/subtelomere/telomere probe diagnosed large genetic variants or other rare syndrome	NA	NA	NA	NA	NA	NA	NA	Y
C. P. Chen, S. P. Lin, S. R. Chern, S. L. Shih, C. C. Lee, W. Wang and Y. W. Liao	2003	Perinatal findings and molecular cytogenetic analysis of trisomy 16q and 22q13.3 deletion	Prenatal Diagnosis		Objectives: To present the perinatal findings and molecular cytogenetic analysis of a case with concomitant trisomy 16q and 22q13.3 deletion of paternal origin. Case and Methods: A 24-year-old pregnant woman was referred at 30 weeks' gestation for suspected fetal abnormalities. Sonographic examination revealed decreased fetal movement, dolicocephaly, an asymmetric skull, and intrauterine growth r…	http://dx.doi.org/10.1002/pd.629	No	1b - Case study/series of telomere/subtelomere/telomere probe diagnosed large genetic variants or other rare syndrome	NA	NA	NA	NA	NA	NA	NA	Y
C. Muller-Hofstede, A. Bohring, W. Wieacker and A. Ropke	2013	Phenotypic variability of the same unbalanced translocation in two brothers	Medizinische Genetik	Conference Abstract	We report on two brothers who presented at the age of 5 and 12 years with a phenotypically different picture of a syndromic retardation. The younger boy was profoundly retarded and did not have any active speech. Furthermore he had a short stature (<3rd perc.) and microcephaly (<3rd perc.). Craniofacial dysmorphism included midface hypoplasia, hypotelorism, epicanthal folds, broad nose and high a…	http://dx.doi.org/10.1007/s11825-013-0376-x	No	1b - Case study/series of telomere/subtelomere/telomere probe diagnosed large genetic variants or other rare syndrome	NA	NA	NA	NA	NA	NA	NA	Y
D. Korinth, S. Dolken, N. C. Oien, H. Neitzel, C. Bommer, R. Henze-Kersten, S. Picht, S. Mundlos and D. Horn	2015	Phenotypical variability in two siblings with terminal deletion 5p15.33 and duplication 5q35.3, likely caused by meiotic recombination in a pericentric inversion 5 carrier	Medizinische Genetik	Conference Abstract	Deletions in the short arm of chromosome 5 are associated with cri-duchat syndrome (OMIM 123450), a condition best known for its cat like cry. The vast majority of cases are sporadic, with less than 0.5 % presumed to be due to a pericentric inversion of chromosome 5 in a healthy carrier parent. In contrast, terminal duplications of the short arm of chromosome 5 are associated with Hunter-McAlpine…		No	1b - Case study/series of telomere/subtelomere/telomere probe diagnosed large genetic variants or other rare syndrome	NA	NA	NA	NA	NA	NA	NA	Y
C. S. D'Angelo, J. A. Da Paz, C. A. Kim, D. R. Bertola, C. I. E. Castro, M. C. Varela and C. P. Koiffmann	2006	Prader-Willi-like phenotype: investigation of 1p36 deletion in 41 patients with delayed psychomotor development, hypotonia, obesity and/or hyperphagia, learning disabilities and behavioral problems	European Journal of Medical Genetics		Monosomy 1p36 is one of the most commonly observed mental retardation (MR) syndromes that results in a clinically recognizable phenotype including delayed psychomotor development and/or MR, hypotonia, epilepsy, hearing loss, growth delay, microcephaly, deep-set eyes, flat nasal bridge and pointed chin. Besides, a Prader-Willi syndrome (PWS)-like phenotype has been described in patients with 1p36 …	http://dx.doi.org/10.1016/j.ejmg.2006.02.001	No	1b - Case study/series of telomere/subtelomere/telomere probe diagnosed large genetic variants or other rare syndrome	NA	NA	NA	NA	NA	NA	NA	Y
M. C. Van Maarle, H. M. Van Santen, K. H. Van Amsterdam, C. M. Bilardo and A. C. Knegt	2012	Prenatal counseling and 3 year follow up in a case of a minute r(Y) chromosome	Prenatal Diagnosis	Conference Abstract	OBJECTIVES: We describe a case in which prenatal diagnosis revealed a very rare sex chromosome aberration. We include the results of karyotyping, FISH, MLPA and array CGH. Literature data, prenatal counseling strategy and clinical findings of the patient at birth and the age of three years are presented. METHOD: Cytogenetics and molecular testing of amniotic fluid was performed at 21 weeks and 5 …	http://dx.doi.org/10.1111/j.1097-0223.2012.03905.x	No	1b - Case study/series of telomere/subtelomere/telomere probe diagnosed large genetic variants or other rare syndrome	NA	NA	NA	NA	NA	NA	NA	Y
Y. L. Zhang, Y. Dai, Z. G. Tu and Q. Y. Li	2009	'Pure' partial trisomy 4q26->q35.2 resulting from a familial unbalanced translocation t(4;10)(q26;q26.3)	Cytogenetic and Genome Research		A 3-year-old girl with an inherited translocation of 4q onto the long arm of chromosome 10 is reported as a case of 'pure' partial trisomy 4q. The main clinical features of the patient included moderate mental retardation (IQ = 40), growth retardation, language handicap, right hand preaxial hexadactyly, and abnormal electroencephalogram. Conventional cytogenetic analysis showed partial trisomy 4q…	http://dx.doi.org/10.1159/000282496	No	1b - Case study/series of telomere/subtelomere/telomere probe diagnosed large genetic variants or other rare syndrome	NA	NA	NA	NA	NA	NA	NA	Y
E. M. McElnea, N. Van Der Spek, O. Smith, S. Fitzsimon, C. K. Patel and A. O'Marcaigh	2013	Revesz syndrome masquerading as bilateral cicatricial retinopathy of prematurity	Journal of AAPOS		Dyskeratosis congenita is a group of rare genetic bone marrow failure syndromes. Revesz syndrome, a variant disorder, is characterized by retinopathy, aplastic anemia, nail dystrophy, and cerebellar hypoplasia. We report the case of an 11-month-old boy with bilateral cicatricial retinal detachments associated with fibrovascular proliferation. Genetic testing ultimately confirmed a diagnosis of Re…	http://dx.doi.org/10.1016/j.jaapos.2013.07.016	No	1b - Case study/series of telomere/subtelomere/telomere probe diagnosed large genetic variants or other rare syndrome	NA	NA	NA	NA	NA	NA	NA	Y
P. R. Blackett, S. Li and J. J. Mulvihill	2005	Ring chromosome 4 in a patient with early onset type 2 diabetes, deafness, and developmental delay	Am J Med Genet A		To date, most ring formations of chromosome 4 lose distal 4p and usually include the Wolf-Hirschhorn syndrome region [WHS]. We describe a case with r(4) in a girl who presented without features of WHS; she had mild developmental delay, deafness, short stature, obesity, and the onset of type 2 diabetes in adolescence, a distinctive phenotype. Although 4p was significantly deleted on Giemsa banding…	10.1002/ajmg.a.20386	No	1b - Case study/series of telomere/subtelomere/telomere probe diagnosed large genetic variants or other rare syndrome	NA	NA	NA	NA	NA	NA	NA	Y
A. Scott, J. Glover, S. Skoda-Smith, T. R. Torgerson, M. Xu, L. M. Burroughs, A. E. Woolfrey, M. D. Fleming and A. Shimamura	2015	Severe combined immunodeficiency (SCID) presenting with neonatal aplastic anemia			Aplastic anemia in the neonate is rare. We report a case of severe combined immunodeficiency (SCID) presenting with neonatal aplastic anemia. This report highlights the importance of considering SCID early in the evaluation of neonatal aplastic anemia prior to the development of infectious complications.	http://onlinelibrary.wiley.com/journal/10.1002/(ISSN)1545-5017	No	1b - Case study/series of telomere/subtelomere/telomere probe diagnosed large genetic variants or other rare syndrome	NA	NA	NA	NA	NA	NA	NA	Y
T. Olds	2015	Sleep and metabolic risk in children: Is it all a question of timing?			Introduction: Studies have consistently found associations between sleep and metabolic outcomes and markers, including obesity, inflammation and telomere length. But it is unclear which characteristics of sleep (e.g. quantity, quality, architecture) are important, and what the mechanistic link is. One overlooked possibility is that sleep timing is critical. Methods: 2200 participants of the 2007 …	http://ovidsp.ovid.com/ovidweb.cgi?T=JS&CSC=Y&NEWS=N&PAGE=fulltext&D=emed13&AN=72072043	No	1b - Case study/series of telomere/subtelomere/telomere probe diagnosed large genetic variants or other rare syndrome	NA	NA	NA	NA	NA	NA	NA	Y
C. Fusco, L. Micale, B. Augello, M. Teresa Pellico, D. Menghini, P. Alfieri, M. Cristina Digilio, B. Mandriani, M. Carella, O. Palumbo, S. Vicari and G. Merla	2014	Smaller and larger deletions of the Williams Beuren syndrome region implicate genes involved in mild facial phenotype, epilepsy and autistic traits	European Journal of Human Genetics		Williams Beuren syndrome (WBS) is a multisystemic disorder caused by a hemizygous deletion of 1.5 Mb on chromosome 7q11.23 spanning 28 genes. A few patients with larger and smaller WBS deletion have been reported. They show clinical features that vary between isolated SVAS to the full spectrum of WBS phenotype, associated with epilepsy or autism spectrum behavior. Here we describe four patients w…	http://dx.doi.org/10.1038/ejhg.2013.101	No	1b - Case study/series of telomere/subtelomere/telomere probe diagnosed large genetic variants or other rare syndrome	NA	NA	NA	NA	NA	NA	NA	Y
E. Brosens, E. M. De Jong, T. S. Barakat, B. H. Eussen, B. D'Haene, E. De Baere, H. Verdin, P. J. Poddighe, R. J. Galjaard, J. Gribnau, A. S. Brooks, D. Tibboel and A. De Klein	2014	Structural and numerical changes of chromosome X in patients with esophageal atresia	European Journal of Human Genetics		Esophageal atresia with or without tracheoesophageal fistula (EA/TEF) is a relatively common birth defect often associated with additional congenital anomalies such as vertebral, anal, cardiovascular, renal and limb defects, the so-called VACTERL association. Yet, little is known about the causal genetic factors. Rare case reports of gastrointestinal anomalies in children with triple X syndrome p…	http://dx.doi.org/10.1038/ejhg.2013.295	No	1b - Case study/series of telomere/subtelomere/telomere probe diagnosed large genetic variants or other rare syndrome	NA	NA	NA	NA	NA	NA	NA	Y
E. Mihci, M. Ozcan, S. Berker-Karauzum, I. Keser, S. Tacoy, S. Hapsolat and G. Luleci	2009	Subtelomeric rearrangements of dysmorphic children with idiopathic mental retardation reveal 8 different chromosomal anomalies	Turkish Journal of Pediatrics		Subtelomeric rearrangements are an important cause of both sporadic and familial idiopathic mental retardation (MR) and/or congenital malformation syndromes. We report on a cohort of 107 children with idiopathic MR and normal karyotype 450-550 band level by GTG banding screened for subtelomeric rearrangements by multiprobe fluorescence in situ hybridization (FISH). In these cases, five patients h…		No	1b - Case study/series of telomere/subtelomere/telomere probe diagnosed large genetic variants or other rare syndrome	NA	NA	NA	NA	NA	NA	NA	Y
A. Alsultan, G. M. Baerlocher, E. O. Leibundgut, S. AlAfghani, R. Al-Sudairy, M. Al Balwi and M. Jarrar	2013	Successful engraftment in children with severe aplastic anemia after transplantation of HLA-identical hematopoietic donor cells with shorter telomere length	Blood	Conference Abstract	Telomere length measurement is recommended in donors of patients with severe aplastic anemia (SAA) to screen for silent inherited telomeropathy. This was based on prior reports of delayed engraftment and graft failure after hematopoietic stem cell transplantation (HSCT) when donors had short telomeres or were silent carriers of dyskeratosis congenita (DC)-causative mutations (Fogarty et al. Lance…		No	1b - Case study/series of telomere/subtelomere/telomere probe diagnosed large genetic variants or other rare syndrome	NA	NA	NA	NA	NA	NA	NA	Y
A. Smith, A. Jauch, H. Slater, L. Robson and T. Sandanam	1999	Syndromal obesity due to paternal duplication 6(q24.3-q27)	Am J Med Genet		The likelihood of a paternally expressing imprinted gene in chromosome region 6(q23-24) has been highlighted by cases of transient neonatal diabetes mellitus (TNDM) in which paternal uniparental disomy (UPD) for chromosome 6 or paternal duplication 6(q23-qter) was detected. We present the case of a 38-year-old man with moderate to severe intellectual delay, short stature, small hands and feet, ey…		No	1b - Case study/series of telomere/subtelomere/telomere probe diagnosed large genetic variants or other rare syndrome	NA	NA	NA	NA	NA	NA	NA	Y
M. R. Skilton, S. Nakhla, J. G. Ayer, J. A. Harmer, B. G. Toelle, S. R. Leeder, G. Jones, G. B. Marks and D. S. Celermajer	2015	Telomere length in early childhood: Early life risk factors and association with carotid intima-media thickness in later childhood			BACKGROUND: Reduced telomere length is a measure of biological aging that is predictive of cardiac events in adults, and has been mechanistically implicated in the onset and progression of atherosclerosis. We sought to describe the early life factors associated with leukocyte telomere length in early childhood, and to determine whether telomere length measured during early childhood is associated…		No	1b - Case study/series of telomere/subtelomere/telomere probe diagnosed large genetic variants or other rare syndrome	NA	NA	NA	NA	NA	NA	NA	Y
A. C. S. Fonseca, A. Bonaldi, D. R. Bertola, C. A. Kim, P. A. Otto and A. M. Vianna-Morgante	2013	The clinical impact of chromosomal rearrangements with breakpoints upstream of the SOX9 gene: Two novel de novo balanced translocations associated with acampomelic campomelic dysplasia	BMC Medical Genetics		Background: The association of balanced rearrangements with breakpoints near SOX9 [SRY (sex determining region Y)-box 9] with skeletal abnormalities has been ascribed to the presumptive altering of SOX9 expression by the direct disruption of regulatory elements, their separation from SOX9 or the effect of juxtaposed sequences.Case presentation: We report on two sporadic apparently balanced transl…	http://dx.doi.org/10.1186/1471-2350-14-50	No	1b - Case study/series of telomere/subtelomere/telomere probe diagnosed large genetic variants or other rare syndrome	NA	NA	NA	NA	NA	NA	NA	Y
N. Jean-Marcais, M. Decamp, M. Gerard, V. Ribault, J. Andrieux, M. L. Kottler and G. Plessis	2015	The first familial case of inherited 2q37.3 interstitial deletion with isolated skeletal abnormalities including brachydactyly type E and short stature	American Journal of Medical Genetics, Part A		Albright hereditary osteodystrophy (AHO)-like syndrome is also known as brachydactyly-mental retardation syndrome (BDMR; OMIM 60040). This disorder includes intellectual disability in all patients, skeletal abnormalities, including brachydactyly E (BDE) in approximately half, obesity, and facial dysmorphism. Patients with 2q37 microdeletion or HDAC4 mutation are defined as having an AHO-like phen…	http://dx.doi.org/10.1002/ajmg.a.36428	No	1b - Case study/series of telomere/subtelomere/telomere probe diagnosed large genetic variants or other rare syndrome	NA	NA	NA	NA	NA	NA	NA	Y
A. Koc, M. Yirmibe Karaouz, B. Coar, E. Ferda Percin, S. Ahin, E. Baysak and K. Acikyrek	2010	The importance of systematic genetic approach to familial schizophrenia cases and discussion of cryptic mosaic X chromosome aneuploidies in schizophrenia pathogenesis	International Journal of Psychiatry in Clinical Practice		Objective. The aim of this study is to contribute to the understanding of schizophrenia genetics by using efficient algorithmic examination techniques including dysmorphic examination, karyotyping, and Fluoresence in situ hybridization (FISH). Methods. In this study we have investigated 20 familial schizophrenia patients from Turkey who had an affected first-degree relative. Dysmorphic examinatio…	http://dx.doi.org/10.3109/13651501003802151	No	1b - Case study/series of telomere/subtelomere/telomere probe diagnosed large genetic variants or other rare syndrome	NA	NA	NA	NA	NA	NA	NA	Y
K. R. Neas, J. M. Smith, N. Chia, S. Huseyin, L. St Heaps, G. Peters, G. Sholler, D. Tzioumi, D. O. Sillence and D. Mowat	2005	Three patients with terminal deletions within the subtelomeric region of chromosome 9q	Am J Med Genet A		We report on three male infants with de novo terminal deletions of chromosome 9q34.3. The clinical features are compared to the nine cases described in the literature. Case 1 and 3 were ascertained following the use of subtelomeric FISH to screen for a chromosomal anomaly, case 2 was confirmed by FISH probe following detection of a 9q deletion on standard karyotyping. Deletions in this region res…	10.1002/ajmg.a.30496	No	1b - Case study/series of telomere/subtelomere/telomere probe diagnosed large genetic variants or other rare syndrome	NA	NA	NA	NA	NA	NA	NA	Y
S. L. Wenger, C. Cutenese and M. Hummel	2001	Three-way unbalanced translocation in a mildly dysmorphic mentally retarded child [4]	Clinical Genetics	Letter		http://dx.doi.org/10.1034/j.1399-0004.2001.590215.x	No	1b - Case study/series of telomere/subtelomere/telomere probe diagnosed large genetic variants or other rare syndrome	NA	NA	NA	NA	NA	NA	NA	Y
W. A. Ester, H. A. Van Duyvenvoorde, C. C. De Wit, A. J. Broekman, C. A. L. Ruivenkamp, L. C. P. Govaerts, J. M. Wit, A. C. S. Hokken-Koelega and M. Losekoot	2009	Two short children born small for gestational age with insulin-like growth factor 1 receptor haploinsufficiency illustrate the heterogeneity of its phenotype	Journal of Clinical Endocrinology and Metabolism		Context: Small for gestational age (SGA)-born children comprise a heterogeneous group in which only few genetic causes have been identified. Objective: To determine copy number variations in 18 growth-related genes in 100 SGA children with persistent short stature. Methods: Copy number variations in 18 growth-related genes (SHOX, GH1, GHR, IGF1, IGF1R, IGF2, IGFBP1-6, NSD1, GRB10, STAT5B, ALS, SO…	http://dx.doi.org/10.1210/jc.2008-1502	No	1b - Case study/series of telomere/subtelomere/telomere probe diagnosed large genetic variants or other rare syndrome	NA	NA	NA	NA	NA	NA	NA	Y
L. M. Neumann, T. Polster, T. Spantzel and O. Bartsch	2004	Unexpected death of a 12 year old boy with monosomy 1p36	Genetic Counseling		Monosomy 1p36 may result in a clinically recognizable chromosomal microdeletion syndrome. We report the unexpected death of a 12 year old boy with mildly dysmorphic facial features, short stature at 138 cm (3<sup>rd</sup> centile), moderate mental retardation and a history of seizures, obesity, transient muscle weakness of the right arm and leg and episodes of transient atonic hemiparesis of the …		No	1b - Case study/series of telomere/subtelomere/telomere probe diagnosed large genetic variants or other rare syndrome	NA	NA	NA	NA	NA	NA	NA	Y
M. Zollino, D. Orteschi, M. Ruiter, R. Pfundt, K. Steindl, C. Cafiero, S. Ricciardi, I. Contaldo, D. Chieffo, D. Ranalli, C. Acquafondata, M. Murdolo, G. Marangi, A. Asaro and D. Battaglia	2014	Unusual 4p16.3 deletions suggest an additional chromosome region for the Wolf-Hirschhorn syndrome-Associated seizures disorder	Epilepsia		Objective Seizure disorder is one of the most relevant clinical manifestations in Wolf-Hirschhorn syndrome (WHS) and it acts as independent prognostic factor for the severity of intellectual disability (ID). LETM1, encoding a mitochondrial protein playing a role in K<sup>+</sup>/H<sup>+</sup> exchange and in Ca<sup>2+</sup> homeostasis, is currently considered the major candidate gene. However, w…	http://dx.doi.org/10.1111/epi.12617	No	1b - Case study/series of telomere/subtelomere/telomere probe diagnosed large genetic variants or other rare syndrome	NA	NA	NA	NA	NA	NA	NA	Y
K. A. Kaiser-Rogers, K. W. Rao, R. C. Michaelis, C. M. Lese and C. M. Powell	2000	Usefulness and limitations of FISH to characterize partially cryptic complex chromosome rearrangements	Am J Med Genet		Interpretation of a complex chromosome rearrangement (CCR) using only G-band analysis is difficult and potentially inaccurate. We present two patients with de novo, partially cryptic, CCRs that illustrate both the value and limitations of using fluorescence in situ hybridization (FISH) whole chromosome paint probes to characterize these types of rearrangements. In a patient referred because of fe…		No	1b - Case study/series of telomere/subtelomere/telomere probe diagnosed large genetic variants or other rare syndrome	NA	NA	NA	NA	NA	NA	NA	Y
T. Kivela, P. Lindahl, A. Polvi, I. Immonen, A. Majander, O. Makitie, H. Pihko, A. E. Lehesjoki and T. Linnankivi	2012	Vascular anomalies of the retina and brain from abnormal telomere maintenance (mutated CTC1)	Acta Ophthalmologica	Conference Abstract	Purpose: To describe a range of retinal vascular abnormalities in six Finnish patients with cerebroretinal microangiopathy with calcifications and cysts (CRMCC). These patients also often have an intestinal microangiopathy. Methods: An observational case series of genotyped children imaged with RetCam. The children (five girls, one boy) were born prematurely on gestational week 30-39 and were sma…	http://dx.doi.org/10.1111/j.1755-3768.2012.02549.x	No	1b - Case study/series of telomere/subtelomere/telomere probe diagnosed large genetic variants or other rare syndrome	NA	NA	NA	NA	NA	NA	NA	Y
S. Zhang, C. Pondarre, G. Pennarun, H. Labussiere-Wallet, G. Vera, B. France, M. Chansel, I. Rouvet, P. Revy, B. Lopez, J. Soulier, P. Bertrand, I. Callebaut and J. P. de Villartay	1011	A nonsense mutation in the DNA repair factor Hebo causes mild bone marrow failure and microcephaly	Journal of Experimental Medicine		Inherited bone marrow failure syndromes are human conditions in which one or several cell lineages of the hemopoietic system are affected. They are present at birth or may develop progressively. They are sometimes accompanied by other developmental anomalies. Three main molecular causes have been recognized to result in bone marrow failure syndromes: (1) defects in the Fanconi anemia (FA)/BRCA DN…	http://dx.doi.org/10.1084/jem.20151183	No	1b - Case study/series of telomere/subtelomere/telomere probe diagnosed large genetic variants or other rare syndrome	NA	NA	NA	NA	NA	NA	NA	N
P. Dawson, B. Toms, C. Wragg, A. Majumdar, K. Vijayakumar and S. Love	2015	Congenital myopathy, obesity, overgrowth, distinctive features and lymphoedema in a family: Chance association or overgrowth syndrome	Neuromuscular Disorders	Conference abstract	We describe a family with congenital myopathy, obesity, distinctive facial features, overgrowth and lymphoedema. Investigations revealed that two of the children (proband and younger sibling) had severe muscle weakness which caused them to lose ambulation. Both children were investigated and pathological analysis of the muscle biopsy revealed a myopathic picture with core like lesions. The proban…	http://dx.doi.org/10.1016/j.nmd.2015.06.332	No	1b - Case study/series of telomere/subtelomere/telomere probe diagnosed large genetic variants or other rare syndrome	NA	NA	NA	NA	NA	NA	NA	N
K. A. Weber, C. M. Heaphy, S. Rohrmann, B. Gonzalez, J. L. Bienstock, T. Agurs-Collins, E. A. Platz and A. K. Meeker	2016	Influence of in Utero Maternal and Neonate Factors on Cord Blood Leukocyte Telomere Length: Clues to the Racial Disparity in Prostate Cancer?	Prostate Cancer		Primary microcephaly and severe developmental delay are complex but unspecific signs pointing to various genetic or acquired diseases. A concomitant finding of hematological failure may lead to the differential diagnosis of rare genetic diseases such as chromosome breakage disorders or diseases associated with telomere dysfunction. X-linked Hoyeraal-Hreidarsson syndrome (HHS) is a rare heterogeni…	http://dx.doi.org/10.1155/2016/3691650	No	1b - Case study/series of telomere/subtelomere/telomere probe diagnosed large genetic variants or other rare syndrome	NA	NA	NA	NA	NA	NA	NA	N
M. Dehmel, S. Brenner, M. Suttorp, G. Hahn, H. Schutzle, J. Dinger, N. Di Donato, L. Mackenroth and M. Von Der Hagen	2016	Novel Mutation in the DKC1 Gene: Neonatal Hoyeraal-Hreidarsson Syndrome As a Rare Differential Diagnosis in Pontocerebellar Hypoplasia, Primary Microcephaly, and Progressive Bone Marrow Failure	Neuropediatrics		Primary microcephaly and severe developmental delay are complex but unspecific signs pointing to various genetic or acquired diseases. A concomitant finding of hematological failure may lead to the differential diagnosis of rare genetic diseases such as chromosome breakage disorders or diseases associated with telomere dysfunction. X-linked Hoyeraal-Hreidarsson syndrome (HHS) is a rare heterogeni…	http://dx.doi.org/10.1055/s-0036-1578799	No	1b - Case study/series of telomere/subtelomere/telomere probe diagnosed large genetic variants or other rare syndrome	NA	NA	NA	NA	NA	NA	NA	N
P. Saugier-Veber, A. Goldenberg, V. Drouin-Garraud, C. de La Rochebrochard, V. Layet, N. Drouot, N. Le Meur, B. Gilbert-Du-Ssardier, G. Joly-Helas, H. Moirot, A. Rossi, M. Tosi and T. Frebourg	2006	Simple detection of genomic microdeletions and microduplications using QMPSF in patients with idiopathic mental retardation	Eur J Hum Genet		In contrast to the numerous well-known microdeletion syndromes, only a few microduplications have been described, and this discrepancy may be due in part to methodological bias. In order to facilitate the detection of genomic microdeletions and microduplications, we developed a new assay based on QMPSF (Quantitative Multiplex PCR of Short fluorescent Fragments) able to explore simultaneously 12 c…	10.1038/sj.ejhg.5201661	No	1b - Case study/series of telomere/subtelomere/telomere probe diagnosed large genetic variants or other rare syndrome of telomere/subtelomere/telomere probe diagnosed large genetic variants or other rare syndrome	NA	NA	NA	NA	NA	NA	NA	Y
P. Roberts, P. D. Chumas, S. Picton, L. Bridges, J. H. Livingstone and E. Sheridan	2001	A Review of the cytogenetics of 58 pediatric brain tumors	Cancer Genetics and Cytogenetics		We describe the cytogenetic results of 58 pediatric central nervous system (CNS) tumors of variable histology, investigated between 1992 and 2000. Successful cytogenetics were obtained for 53 patients, with clonal chromosome abnormalities demonstrated in 25. Notable findings included (1) 2p abnormality in four primitive neuroectodermal tumors (PNET); (2) 1p loss in four low-grade gliomas and two …	http://dx.doi.org/10.1016/S0165-4608%2801%2900483-6	No	1c - Other experiments using cell lines/culture/animals/telomere not blood not in 1b	NA	NA	NA	NA	NA	NA	NA	Y
J. D. Henson, J. A. Hannay, S. W. McCarthy, J. A. Royds, T. R. Yeager, R. A. Robinson, S. B. Wharton, D. A. Jellinek, S. M. Arbuckle, J. Yoo, B. G. Robinson, D. L. Learoyd, P. D. Stalley, S. F. Bonar, D. Yu, R. E. Pollock and R. R. Reddel	2005	A robust assay for alternative lengthening of telomeres in tumors shows the significance of alternative lengthening of telomeres in sarcomas and astrocytomas	Clin Cancer Res		PURPOSE AND EXPERIMENTAL DESIGN: Telomeres of tumor cells may be maintained by telomerase or by alternative lengthening of telomeres (ALT). The standard ALT assay requires Southern analysis of high molecular weight genomic DNA. We aimed to establish and validate an ALT assay suitable for archived paraffin-embedded tumors and to use it to examine the prevalence and clinical significance of ALT in …		No	1c - Other experiments using cell lines/culture/animals/telomere not blood not in 1b	NA	NA	NA	NA	NA	NA	NA	Y
P. F. Vassallo, S. Simoncini, I. Ligi, A. L. Chateau, R. Bachelier, S. Robert, J. Morere, S. Fernandez, B. Guillet, M. Marcelli, E. Tellier, A. Pascal, U. Simeoni, F. Anfosso, F. Magdinier, F. Dignat-George and F. Sabatier	2014	Accelerated senescence of cord blood endothelial progenitor cells in premature neonates is driven by SIRT1 decreased expression	Blood		Epidemiological and experimental studies indicate that early vascular dysfunction occurs in low-birth-weight subjects, especially preterm (PT) infants. We recently reported impaired angiogenic activity of endothelial colony-forming cells (ECFCs) in this condition. We hypothesized that ECFC dysfunction in PT might result from premature senescence and investigated the underlying mechanisms. Compare…	10.1182/blood-2013-02-484956	No	1c - Other experiments using cell lines/culture/animals/telomere not blood not in 1b	NA	NA	NA	NA	NA	NA	NA	Y
A. Efimenko, N. Dzhoyashvili, N. Kalinina, T. Kochegura, R. Akchurin, V. Tkachuk and Y. Parfyonova	2014	Adipose-derived mesenchymal stromal cells from aged patients with coronary artery disease keep mesenchymal stromal cell properties but exhibit characteristics of aging and have impaired angiogenic potential	Stem Cells Translational Medicine		Tissue regeneration is impaired in aged individuals. Adipose-derived mesenchymal stromal cells (ADSCs), a promising source for cell therapy, were shown to secrete various angiogenic factors and improve vascularization of ischemic tissues. We analyzed how patient age affected the angiogenic properties of ADSCs. ADSCs were isolated from subcutaneous fat tissue of patients with coronary artery disea…	http://dx.doi.org/10.5966/sctm.2013-0014	No	1c - Other experiments using cell lines/culture/animals/telomere not blood not in 1b	NA	NA	NA	NA	NA	NA	NA	Y
R. Mishra, S. Sharma, S. Desmukh, K. Balachandaran, L. Chen and S. Kaushal	2014	Age dependent regenrative ability of ckit+ cells derived from neonatal and adult hearts	Circulation Research	Conference Abstract	Background: Human adult c-kit<sup>+</sup> cardiac stem cells (CSCs) alleviates post-myocardial infarction left ventricle dysfunction in animal models and a Phase I clinical study. The regenerative capacity of CSCs in the very young patients with non-ischemic congenital heart defects has not been explored, even in the most surgically challenging Hypoplastic Left Heart Syndrome (HLHS) patients. We …		No	1c - Other experiments using cell lines/culture/animals/telomere not blood not in 1b	NA	NA	NA	NA	NA	NA	NA	Y
B. G. Jeon, B. M. Kumar, E. J. Kang, S. A. Ock, S. L. Lee, D. O. Kwack, J. H. Byun, B. W. Park and G. J. Rho	2011	Characterization and comparison of telomere length, telomerase and reverse transcriptase activity and gene expression in human mesenchymal stem cells and cancer cells of various origins	Cell Tissue Res		We have characterized and compared the telomere length, telomerase, reverse transcriptase (RT) activity and expression of genes implicated in cancer and in pluripotency, in human mesenchymal stem cells (MSCs) derived from dental papilla tissue, umbilical cord matrix and adipose tissue and in cancer cells (MDA-MB-231, U-87 MG, and MCF-7). MRC-5 fetal fibroblasts and adult muscle cells were used as…	10.1007/s00441-011-1191-9	No	1c - Other experiments using cell lines/culture/animals/telomere not blood not in 1b	NA	NA	NA	NA	NA	NA	NA	Y
D. Gisselsson, M. Hoglund, F. Mertens, F. Mitelman and N. Mandahl	1998	Chromosomal organization of amplified chromosome 12 sequences in mesenchymal tumors detected by fluorescence in situ hybridization	Genes Chromosomes and Cancer		The chromosomal organization of amplified chromosome 12 sequences was studied with fluorescence in situ hybridization in six mesenchymal tumors: two osteosarcomas, one lipoma, two liposarcomas, and one fibrosarcoma. All except the fibrosarcoma contained ring and/or giant marker chromosomes. Amplification of chromosome 12 sequences, demonstrated with whole-chromosome paint in all cases, was confin…	http://dx.doi.org/10.1002/%28SICI%291098-2264%28199811%2923:3%3c203::AID-GCC1%3E3.0.CO;2-5	No	1c - Other experiments using cell lines/culture/animals/telomere not blood not in 1b	NA	NA	NA	NA	NA	NA	NA	Y
Y. Kato, T. Tani and Y. Tsunoda	2000	Cloning of calves from various somatic cell types of male and female adult, newborn and fetal cows			Twenty-four calves were cloned from six somatic cell types of female and male adult, newborn and fetal cows. The clones were derived from female cumulus (n = 3), oviduct (n = 2) and uterine (n = 2) cells, female and male skin cells (n = 10), and male ear (n = 5) and liver (n = 2) cells. On the basis of the number of cloned embryos transferred (n = 172) to surrogate cows, the overall rate of succe…	http://ovidsp.ovid.com/ovidweb.cgi?T=JS&CSC=Y&NEWS=N&PAGE=fulltext&D=med4&AN=11058438	No	1c - Other experiments using cell lines/culture/animals/telomere not blood not in 1b	NA	NA	NA	NA	NA	NA	NA	Y
K. Weinberg, D. Min, S. Venkatasubrahmanyam, B. Chung, Y. Yang, C. Goetz, B. Winston, M. Krampf, J. Karamchandani, B. Blazar and A. Butte	2014	Convergence of NF-kappaB-mediated inflammatory and HNF4alpha-mediated metabolic signaling networks in age-related thymic involution			Thymic epithelial cell loss results in age-related thymic involution and immune deficiency. We investigated mechanisms of TEC loss during chronological aging (6 weeks, 7 months, 15 months) of normal C57BL6/J mice. Aged TEC showed replicative senescence with increased apoptosis, decreased proliferation, decreased telomerase activity and shortened telomere length. A subpopulation of aged TEC expres…	http://www.jimmunol.org/content/192/1_Supplement/116.5.abstract?sid=e8b14f3e-5e03-4738-a64a-dd7634dc7360	No	1c - Other experiments using cell lines/culture/animals/telomere not blood not in 1b	NA	NA	NA	NA	NA	NA	NA	Y
O. J. MacEneaney, E. J. Kushner, C. M. Westby, J. N. Cech, J. J. Greiner, B. L. Stauffer and C. A. DeSouza	2010	Endothelial progenitor cell function, apoptosis, and telomere length in overweight/obese humans	Obesity (Silver Spring)		Excess adiposity is associated with increased cardiovascular morbidity and mortality. Endothelial progenitor cells (EPCs) play an important role in vascular repair. We tested the hypothesis that increased adiposity is associated with EPC dysfunction, characterized by diminished capacity to release angiogenic cytokines, increased apoptotic susceptibility, reduced cell migration, and shorter telome…	10.1038/oby.2009.494	No	1c - Other experiments using cell lines/culture/animals/telomere not blood not in 1b	NA	NA	NA	NA	NA	NA	NA	Y
M. A. Vidal, N. J. Walker, E. Napoli and D. L. Borjesson	2012	Evaluation of senescence in mesenchymal stem cells isolated from equine bone marrow, adipose tissue, and umbilical cord tissue			Mesenchymal stem cells (MSCs) from adult and neonatal tissues are intensively investigated for their use in regenerative medicine. The purpose of this study was to compare the onset of replicative senescence in MSCs isolated from equine bone marrow (BMSC), adipose tissue (ASC), and umbilical cord tissue (UCMSC). MSC proliferation (cell doubling), senescence-associated beta-galactosidase staining,…	http://ovidsp.ovid.com/ovidweb.cgi?T=JS&CSC=Y&NEWS=N&PAGE=fulltext&D=emed10&AN=2012032925	No	1c - Other experiments using cell lines/culture/animals/telomere not blood not in 1b	NA	NA	NA	NA	NA	NA	NA	Y
P. Hamet, N. Thorin-Trescases, P. Moreau, P. Dumas, B. S. Tea, D. DeBlois, V. Kren, M. Pravenec, J. Kunes, Y. Sun and J. Tremblay	2001	Excess growth and apoptosis is hypertension a case of accelerated aging of cardiovascular cells?			Several groups including ours have demonstrated cardiac hyperplasia in neonates from genetically hypertensive rat strains. We have shown that similar problems exist in the kidney as well. More recently, we found that excessive heart and kidney weight is neonatally related to inhibition of apoptosis. Using recombinant inbred strains derived from a reciprocal cross between Brown Norway and spontane…	http://ovidsp.ovid.com/ovidweb.cgi?T=JS&CSC=Y&NEWS=N&PAGE=fulltext&D=emed5&AN=2001092480	No	1c - Other experiments using cell lines/culture/animals/telomere not blood not in 1b	NA	NA	NA	NA	NA	NA	NA	Y
A. A. Ramkisoensing, D. A. Pijnappels, S. F. Askar, R. Passier, J. Swildens, M. J. Goumans, C. I. Schutte, A. A. de Vries, S. Scherjon, C. L. Mummery, M. J. Schalij and D. E. Atsma	2011	Human embryonic and fetal mesenchymal stem cells differentiate toward three different cardiac lineages in contrast to their adult counterparts	PLoS One		Mesenchymal stem cells (MSCs) show unexplained differences in differentiation potential. In this study, differentiation of human (h) MSCs derived from embryonic, fetal and adult sources toward cardiomyocytes, endothelial and smooth muscle cells was investigated. Labeled hMSCs derived from embryonic stem cells (hESC-MSCs), fetal umbilical cord, bone marrow, amniotic membrane and adult bone marrow …	10.1371/journal.pone.0024164	No	1c - Other experiments using cell lines/culture/animals/telomere not blood not in 1b	NA	NA	NA	NA	NA	NA	NA	Y
W. Gelson, M. Hoare, A. Shankar, A. Akbar and G. Alexander	2009	Immune senescence characterises liver transplant recipients with established grafts	Gut	Conference Abstract	Introduction: Immune senescence is the normal process whereby the human immune system ages, becoming less effective. Lymphocyte immune senescence is characterised by progressive telomere shortening, reduced expression of CD27 and CD28 and increased expression of membrane proteins including CD45RO, KLRG1 and CD57. Immune senescence is accelerated by persistent viral infections such as CMV, EBV and…		No	1c - Other experiments using cell lines/culture/animals/telomere not blood not in 1b	NA	NA	NA	NA	NA	NA	NA	Y
M. S. Martin-Gronert, J. L. Tarry-Adkins, R. L. Cripps, J. H. Chen and S. E. Ozanne	2008	Maternal protein restriction leads to early life alterations in the expression of key molecules involved in the aging process in rat offspring			Recent findings demonstrate that nutrition during the fetal and neonatal periods can affect the life span of an organism. Our previous studies in rodents using a maternal low protein diet have shown that limiting protein and growth during lactation [postnatal low protein (PLP group)] increases longevity, while in utero growth restriction (IUGR) followed by "catch up growth" (recuperated group) sh…	http://ovidsp.ovid.com/ovidweb.cgi?T=JS&CSC=Y&NEWS=N&PAGE=fulltext&D=med5&AN=18094069	No	1c - Other experiments using cell lines/culture/animals/telomere not blood not in 1b	NA	NA	NA	NA	NA	NA	NA	Y
Y. Omura, B. O'Young, M. Jones, A. Nihrane, H. Duvvi, K. Paluch, Y. Shimotsuura and M. Ohki	2012	Newly discovered quick, non-invasive screening method of bone marrow malignancies including various leukemias, Hodgkin's lymphoma, non-Hodgkin's lymphoma, & multiple myeloma by abnormality of small rectangular area within bone marrow organ representation areas of the face	Acupunct Electrother Res		Diagnoses of bone marrow associated malignancies such as Acute & Chronic Lymphocytic Leukemia, Acute & Chronic Myelogenous (Myeloid) Leukemia, Hodgkin's Lymphoma & Non-Hodgkin's Lymphoma, and Multiple Myeloma are often missed without a blood test. However, in 2008, Omura Y reported several newly discovered organ representation areas that exist between the lower end of the eyebrows and upper end o…		No	1c - Other experiments using cell lines/culture/animals/telomere not blood not in 1b	NA	NA	NA	NA	NA	NA	NA	Y
J. L. Tarry-Adkins, J. A. Joles, J. H. Chen, M. S. Martin-Gronert, D. M. Van Der Giezen, R. Goldschmeding, C. N. Hales and S. E. Ozanne	2007	Protein restriction in lactation confers nephroprotective effects in the male rat and is associated with increased antioxidant expression			Telomere shortening has been implicated in the aging process and various age-associated disorders, including renal disease. Moreover, oxidative stress has been identified as an initiator of accelerated telomere shortening. We have shown previously that maternal protein restriction during lactation leads to reduced renal telomere shortening, reduced albuminuria, and increased longevity in rats. He…	http://ajpregu.physiology.org/cgi/reprint/293/3/R1259	No	1c - Other experiments using cell lines/culture/animals/telomere not blood not in 1b	NA	NA	NA	NA	NA	NA	NA	Y
P. Shelley, J. Tarry-Adkins, M. Martin-Gronert, L. Poston, S. Heales, J. Clark, S. Ozanne and J. McConnell	2007	Rapid neonatal weight gain in rats results in a renal ubiquinone (CoQ) deficiency associated with premature death			We have recently reported that maternal dietary imbalance during pregnancy and lactation can reduce the lifespan of offspring. Rats that were growth restricted in utero by maternal protein restriction and underwent rapid weight gain when suckled by control fed dams died earlier than animals whose mothers were fed a control diet throughout pregnancy and lactation. We demonstrate here that mitochon…	http://ovidsp.ovid.com/ovidweb.cgi?T=JS&CSC=Y&NEWS=N&PAGE=fulltext&D=emed8&AN=2007620574	No	1c - Other experiments using cell lines/culture/animals/telomere not blood not in 1b	NA	NA	NA	NA	NA	NA	NA	Y
G. Diniz, S. Aktas, A. Turedi, G. Temir, R. Ortac and C. Vergin	2011	Telomerase reverse transcriptase catalytic subunit expression and proliferation index in Wilms tumor	Tumour Biol		Telomerase activity provides telomere maintenance in chromosomes. It prevents cells from entering senescence. Telomerase activity is one of the crucial steps in various cancers. Wilms tumor (nephroblastoma) is one of the most common solid tumors of childhood. Hitherto, telomerase reverse transcriptase (TERT) catalytic subunit expression in Wilms tumor has not been investigated widely. The aim of …	10.1007/s13277-011-0178-1	No	1c - Other experiments using cell lines/culture/animals/telomere not blood not in 1b	NA	NA	NA	NA	NA	NA	NA	Y
W. Wu, L. Niklason and D. M. Steinbacher	2013	The effect of age on human adipose-derived stem cells	Plast Reconstr Surg		BACKGROUND: Adipose-derived mesenchymal stem cells are a robust, multipotent cell source. They are easily harvested and exhibit promise in a variety of regenerative applications. The purpose of this study was to evaluate the aging impact on adipose-derived mesenchymal stem cells, relating to morphology, senescent properties, growth factor expression, and osteogenesis. METHODS: Cells obtained from…	10.1097/PRS.0b013e3182729cfc	No	1c - Other experiments using cell lines/culture/animals/telomere not blood not in 1b	NA	NA	NA	NA	NA	NA	NA	Y
O. A. Olivero, J. J. Fernandez, B. B. Antiochos, J. L. Wagner, M. E. St Claire and M. C. Poirier	2002	Transplacental genotoxicity of combined antiretroviral nucleoside analogue therapy in Erythrocebus patas monkeys	J Acquir Immune Defic Syndr		Antiretroviral nucleoside analogue drugs are a major constituent of highly active antiretroviral therapy (HAART), the most advanced form of treatment for HIV-1 infection. Currently, HAART combinations that include zidovudine (ZDV) and lamivudine (3TC) are highly effective in preventing HIV-1 vertical transmission; most children are born with no evident adverse clinical effects. However, ZDV is a …		No	1c - Other experiments using cell lines/culture/animals/telomere not blood not in 1b	NA	NA	NA	NA	NA	NA	NA	Y
E. Grosbellet, S. Zahn, M. Arrive, S. Dumont, S. Gourmelen, P. Pevet, E. Challet and F. Criscuolo	4794	Circadian desynchronization triggers premature cellular aging in a diurnal rodent	FASEB Journal		Chronic jet lag or shift work is deleterious to human metabolic health, in that such circadian desynchronization is associated with being overweight and the prevalence of altered glucose metabolism. Similar metabolic changes are observed with age, suggesting that chronic jet lag and accelerated cell aging are intimately related, but the association remains to be determined. We addressed whether j…	http://dx.doi.org/10.1096/fj.14-266817	No	1c - Other experiments using cell lines/culture/animals/telomere not blood not in 1b	NA	NA	NA	NA	NA	NA	NA	N
K. J. Stephens, S. C. Lean, M. R. Dilworth, A. E. P. Heazell and R. L. Jones	2017	Elevated biomarkers of ageing in placentas of advanced maternal age women	Reproductive Sciences	Conference abstract	INTRODUCTION: In the UK 21.5% of infants are born to women of advanced maternal age (AMA, >35 years). AMA mothers are at high risk of stillbirth and fetal growth restriction. Placental dysfunction is evident in AMA women1. The AMA placental phenotype at term resembles that of post-term pregnancies including increased syncytial nuclear aggregates and aberrant trophoblast turnover; suggesting accel…	http://dx.doi.org/10.1177/1933719117699773	No	1c - Other experiments using cell lines/culture/animals/telomere not blood not in 1b	NA	NA	NA	NA	NA	NA	NA	N
C. E. Rodrigues, J. M. C. Capcha, A. C. De Braganca, T. R. Sanches, P. Q. Gouveia, P. A. F. De Oliveira, D. M. A. C. Malheiros, R. A. Volpini, M. A. R. Santinho, B. A. A. Santana, R. D. T. Calado, I. D. L. Noronha and L. Andrade	2017	Human umbilical cord-derived mesenchymal stromal cells protect against premature renal senescence resulting from oxidative stress in rats with acute kidney injury	Stem Cell Research and Therapy		Background: Mesenchymal stromal cells (MSCs) represent an option for the treatment of acute kidney injury (AKI). It is known that young stem cells are better than are aged stem cells at reducing the incidence of the senescent phenotype in the kidneys. The objective of this study was to determine whether AKI leads to premature, stress-induced senescence, as well as whether human umbilical cord-der…	http://dx.doi.org/10.1186/s13287-017-0475-8	No	1c - Other experiments using cell lines/culture/animals/telomere not blood not in 1b	NA	NA	NA	NA	NA	NA	NA	N
C. Marrs, K. Chesmore, G. Saade, R. Menon and S. Williams	2017	Maternal gene variants in human telomerase reverse transcriptase are associated with preterm labor and preterm premature rupture of membranes	American Journal of Obstetrics and Gynecology	Conference abstract	OBJECTIVE: Telomere shortening is associated with in utero fetoplacental aging and parturition; however, various pregnancy associated risk factors can accelerate this process. Premature aging and short telomere lengths of fetal tissues are associated with adverse pregnancy outcomes like spontaneous preterm birth (PTB) and preterm premature rupture of membranes (pPROM). Maintenance of telomere len…	NA	No	1c - Other experiments using cell lines/culture/animals/telomere not blood not in 1b	NA	NA	NA	NA	NA	NA	NA	N
K. N. Benn, C. Abreu, J. D. Rolle, Y. Sun, C. L. Kuo, M. M. Sanders, N. Hussain and W. A. Campbell	2017	Placental telomere length in preterm fetal growth restriction due to placental insufficiency	American Journal of Obstetrics and Gynecology	Conference abstract	OBJECTIVE: Previous studies report shortened placental telomere length (TL) in growth restriction of term infants. Short telomere lengths may not be a late occurrence, but starts early in fetuses with fetal growth restriction (FGR). We evaluated if preterm fetuses with FGR due to placental insufficiency (PI) have shortened telomere lengths vs gestational age matched controls. STUDY DESIGN: We per…	NA	No	1c - Other experiments using cell lines/culture/animals/telomere not blood not in 1b	NA	NA	NA	NA	NA	NA	NA	N
O. S. Al-Attas, N. M. Al-Daghri, M. S. Alokail, A. Alfadda, A. Bamakhramah, S. Sabico, D. Pritlove, A. Harte, G. Tripathi, P. G. McTernan, S. Kumar and G. Chrousos	2010	Adiposity and insulin resistance correlate with telomere length in middle-aged Arabs: the influence of circulating adiponectin	Eur J Endocrinol		OBJECTIVE: Studies in obesity have implicated adipocytokines in the development of insulin resistance, which in turn may lead to accelerated aging. In this study, we determined associations of chromosomal telomere length (TL) to markers of obesity and insulin resistance in middle-aged adult male and female Arabs with and without diabetes mellitus type 2 (DMT2). DESIGN AND METHODS: One hundred and…	10.1530/eje-10-0241	No	2 - Not below 19 at baseline for relevant analysis	Cross sectional and middle-aged therefore irrelevant	NA	NA	NA	NA	NA	NA	Y
Tyrka AR, Carpenter LL, Kao HT, Porton B, Philip NS, Ridout SJ, Ridout KK, Price LH.	2015	Association of telomere length and mitochondrial DNA copy number in a community sample of healthy adults.	Exp Gerontol.		Cellular aging plays a role in longevity and senescence, and has been implicated in medical and psychiatric conditions, including heart disease, cancer, major depression and posttraumatic stress disorder. Telomere shortening and mitochondrial dysfunction are thought to be central to the cellular aging process. The present study examined the association between mitochondrial DNA (mtDNA) copy numbe…	doi: 10.1016/j.exger.2015.04.002.	No	2 - Not below 19 at baseline for relevant analysis	Cross sectional and middle-aged therefore irrelevant	NA	NA	NA	NA	NA	NA	Y	Emma
C. G. Parks, L. A. DeRoo, D. B. Miller, E. C. McCanlies, R. M. Cawthon and D. P. Sandler	2011	Employment and work schedule are related to telomere length in women	Occup Environ Med		OBJECTIVES: To examine the association of employment and work schedule with shorter DNA telomeres, a marker of cellular ageing and disease risk factor, and consider whether differences were related to health, behaviours and sociodemographic factors, or varied by stress levels or menopausal status. METHODS: This cross-sectional analysis of 608 women aged 35-74 in the Sister Study examined determin…	10.1136/oem.2010.063214	No	2 - Not below 19 at baseline for relevant analysis	NA	NA	NA	NA	NA	NA	NA	Y
K. M. Sokalski, J. Chu, A. Y. Mai, A. Q. Qiu, A. Y. Albert, D. L. Zanet, H. C. Cote, E. J. Maan, N. Pick, J. C. Prior, D. M. Money and M. C. Murray	2015	Endocrine abnormalities in HIV-infected women are associated with peak viral load - the Children and Women: AntiRetrovirals and Markers of Aging (CARMA) Cohort			OBJECTIVES: To investigate the prevalence of endocrine disturbances in a group of HIV-positive (HIV+) women and to identify factors affecting presence of these disorders. To examine specifically whether cellular ageing, as measured by leukocyte telomere length (LTL), is correlated with the presence of endocrine disturbance. DESIGN: A cross-sectional retrospective substudy of an ongoing prospectiv…		No	2 - Not below 19 at baseline for relevant analysis	NA	NA	NA	NA	NA	NA	NA	Y
K. M. Sokalski, A. Mai, J. Chu, H. Cote, E. J. Maan, N. Pick, D. Money and M. C. Murray	2013	Endocrinopathy and leukocyte telomere length in HIV+ individuals in the CARMA cohort			Introduction: HIV infection has been associated with various endocrinopathies. HIV also causes systemic inflammation persisting even with effective HAART. Inflammation-related oxidative stress can damage telomeres potentially promoting cellular aging. In HIV negative individuals, shorter leukocyte telomere length (LTL) is associated with endocrinopathies such as diabetes, ovarian failure and agin…	http://www.pulsus.com/journals/pdf_frameset.jsp?jnlKy=3&atlKy=777&isArt=f&jnlAdvert=Infdis&adverifHCTp=&supKy=516&sTitle=CAHR%20Abstracts%2C%20Pulsus%20Group%20Inc&VisitorType=Consumer	No	2 - Not below 19 at baseline for relevant analysis	NA	NA	NA	NA	NA	NA	NA	Y
P. Khincha, S. M. Gadalla, H. Katki, N. Giri, J. Wong, S. Spellman, J. Yanovski, J. Han, I. De Vivo, B. P. Alter and S. A. Savage	2013	Evaluating the utility of telomere length measurement by QPCR as a diagnostic test for dyskeratosis congenita	Blood	Conference Abstract	Dyskeratosis congenita (DC) is an inherited bone marrow failure syndrome (IBMFS) classically diagnosed by the triad of dysplastic nails, reticular skin pigmentation, and oral leukoplakia. Patients with DC are at very high risk of bone marrow failure (BMF), cancer, pulmonary fibrosis, and other medical problems. Germline mutations in key telomere biology genes cause DC (DKC1, TERC, TERT, TINF2, NO…		No	2 - Not below 19 at baseline for relevant analysis	NA	NA	NA	NA	NA	NA	NA	Y
Valentijn AJ, Saretzki G, Tempest N, Critchley HO, Hapangama DK	2015	Human endometrial epithelial telomerase is important for epithelial proliferation and glandular formation with potential implications in endometriosis.	Human Reprod		STUDY QUESTION: How does regulation of telomerase activity (TA) in human endometrial epithelial cells (EEC) by ovarian hormones impact on telomere lengths (TL) and cell proliferation? SUMMARY ANSWER: Healthy endometrial epithelial cell proliferation is characterized by high TA and endometrial TL changes according to the ovarian hormone cycle, with shortest TL observed in the progesterone dominant…	doi: 10.1093/humrep/dev267.	No	2 - Not below 19 at baseline for relevant analysis	Cross sectional and middle-aged therefore irrelevant	NA	NA	NA	NA	NA	NA	Y	Emma
Carulli L, Anzivino C, Baldelli E, Zenobii MF, Rocchi MB, Bertolotti M.	2016	Telomere length elongation after weight loss intervention in obese adults.	Mol Genet Metab.		INTRODUCTION: Telomeres may be considered markers of biological aging, shorter telomere length is associated with some age-related diseases; in several studies short telomere length has also been associated to obesity in adults and adolescents. However the relationship between telomere complex functions and obesity is still not clear. Aim of the study was to assess telomere length (TL) in adults'…	doi: 10.1016/j.ymgme.2016.04.003.	No	2 - Not below 19 at baseline for relevant analysis	NA	NA	NA	NA	NA	NA	NA	Y	Emma
C. L. Miranda-Furtado, F. K. Ramos, G. S. Kogure, B. A. Santana-Lemos, R. A. Ferriani, R. T. Calado and R. M. Dos Reis	2016	A Nonrandomized Trial of Progressive Resistance Training Intervention in Women With Polycystic Ovary Syndrome and Its Implications in Telomere Content	Reprod Sci.		BACKGROUND: Physical activity is known to relieve the metabolic complications of polycystic ovary syndrome (PCOS), and exercise is also associated with telomere biology. We investigated the changes induced by progressive resistance training (PRT) in telomere content and metabolic disorder in women with PCOS and controls. PARTICIPANTS AND METHODS: Forty-five women with PCOS and 52 healthy women ag…	doi: 10.1177/1933719115611753	No	2 - Not below 19 at baseline for relevant analysis	NA	NA	NA	NA	NA	NA	NA	N
H. Xue, G. Tian, Y. Chen, J. Luo, Y. Bao, Y. Zhao and G. Cheng	2016	Beyond body fat, physical activity and energy: TV viewing is independently related to the shortening of leukocyte telomere length among Chinese adults	Obesity Facts	Conference abstract	Introduction: Leukocyte telomere length (LTL), as a potential indicator of cellar aging, predicted various age-related diseases and could be influenced by factors that could induce the oxidative stress and inflammation. Sedentary behavior (SB) has been suggested to be associated with increasing level of the oxidative stress and inflammation. However, only two studies have examined the association…	http://dx.doi.org/10.1159/000446744	No	2 - Not below 19 at baseline for relevant analysis	Cross sectional and middle-aged therefore irrelevant	NA	NA	NA	NA	NA	NA	N
M. A. Whisman and E. D. Richardson	2017	Depressive Symptoms and Salivary Telomere Length in a Probability Sample of Middle-Aged and Older Adults	Psychosomatic Medicine		Objective To examine the association between depressive symptoms and salivary telomere length in a probability sample of middle-Aged and older adults, and to evaluate age and sex as potential moderators of this association and test whether this association was incremental to potential confounds. Methods Participants were 3,609 individuals from the 2008 wave of the Health and Retirement Study. Tel…	http://dx.doi.org/10.1097/PSY.0000000000000383	No	2 - Not below 19 at baseline for relevant analysis	Cross sectional and middle-aged therefore irrelevant	NA	NA	NA	NA	NA	NA	N
E. Sillanpaa, P. Niskala, E. K. Laakkonen, E. Ponsot, M. Alen, J. Kaprio, F. Kadi, V. Kovanen and S. Sipila	2017	Leukocyte and Skeletal Muscle Telomere Length and Body Composition in Monozygotic Twin Pairs Discordant for Long-term Hormone Replacement Therapy	Twin Research and Human Genetics		Estrogen-based hormone replacement therapy (HRT) may be associated with deceleration of cellular aging. We investigated whether long-term HRT has effects on leukocyte (LTL) or mean and minimum skeletal muscle telomere length (SMTL) in a design that controls for genotype and childhood environment. Associations between telomeres, body composition, and physical performance were also examined. Eleven…	http://dx.doi.org/10.1017/thg.2017.1	No	2 - Not below 19 at baseline for relevant analysis	NA	NA	NA	NA	NA	NA	NA	N
H. Peng, M. Mete, S. Desale, A. M. Fretts, S. A. Cole, L. G. Best, J. Lin, E. Blackburn, E. T. Lee, B. V. Howard and J. Zhao	2017	Leukocyte telomere length and ideal cardiovascular health in American Indians: the Strong Heart Family Study	European Journal of Epidemiology		Telomere length, a marker of biological aging, has been associated with cardiovascular disease (CVD) and its risk factors. Ideal cardiovascular health (CVH), defined by the American Heart Association (AHA), has also been associated with a reduced risk of CVD, but the relationship between telomere length and ideal CVH is unclear. We measured leukocyte telomere length (LTL) by qPCR in 2568 American…	http://dx.doi.org/10.1007/s10654-016-0199-6	No	2 - Not below 19 at baseline for relevant analysis	NA	NA	NA	NA	NA	NA	NA	N
D. Revesz, Y. Milaneschi, J. E. Verhoeven, J. Lin and B. W. Penninx	2015	Longitudinal Associations Between Metabolic Syndrome Components and Telomere Shortening	J Clin Endocrinol Metab.		CONTEXT: Deterioration of metabolic syndrome (MetS) has been associated with short telomere length (TL). Large-scale longitudinal studies with repeated measures of MetS and TL are lacking. OBJECTIVES: We examined whether baseline MetS components predict TL over time, and whether deteriorations in MetS parallel telomere attrition. DESIGN AND SETTING: Participants were part of The Netherlands Study…	doi: 10.1210/JC.2015-1995.	No	2 - Not below 19 at baseline for relevant analysis	Cross sectional and middle-aged therefore irrelevant	NA	NA	NA	NA	NA	NA	N
K. A. Weber, C. M. Heaphy, E. Giovannucci, E. A. Platz and A. K. Meeker	2015	Midlife racial differences In leukocyte telomere length and in associations between modifiable factors and telomere length	Cancer Research	Conference abstract	Background: We previously investigated whether cord blood leukocyte telomere length differs by race as a way to assess the role of early life factors in the prostate cancer racial disparity. We hypothesized that telomere length is shorter in black neonates given their 60% higher adult prostate cancer risk, but did not observe a racial difference. Whether peripheral blood leukocyte telomere length…	http://dx.doi.org/10.1158/1538-7445.AM2015-832	No	2 - Not below 19 at baseline for relevant analysis	Cross sectional and middle-aged therefore irrelevant	NA	NA	NA	NA	NA	NA	N
S. Ribero, D. Glass, M. Mangino, A. Aviv, T. Spector and V. Bataille	2017	Positive Association Between Vitamin D Serum Levels and Naevus Counts	Acta Derm Venereol.		Lower vitamin D serum levels are linked to increased melanoma risk and poorer survival. Naevus counts are associated with both melanoma risk and survival and to leucocyte telomere length. Vitamin D is also linked to telomere biology with higher levels of vitamin D in individuals with longer leucocyte telomere length despite adjusting for age. Using the TwinsUK data, we explored the association be…	doi: 10.2340/00015555-2583.	No	2 - Not below 19 at baseline for relevant analysis	Cross sectional and middle-aged therefore irrelevant	NA	NA	NA	NA	NA	NA	N
E. L. Smearman, T. Yu and G. H. Brody	2016	Variation in the oxytocin receptor gene moderates the protective effects of a family-based prevention program on telomere length	Brain and Behavior		Introduction: Parent-child relationships with high conflict and low warmth and support are associated with later adverse behavioral and physiological child outcomes. These outcomes include shorter telomere lengths, the repetitive sequences at the ends of chromosomes that have been utilized as a biomarker for chronic stress. Our research group furthered this by exploring telomere length outcomes f…	http://dx.doi.org/10.1002/brb3.423	No	2 - Not below 19 at baseline for relevant analysis	NA	NA	NA	NA	NA	NA	NA	N
H. Zhu, J. Bhagatwala, N. Pollock, B. Gutin, J. Thomas, S. Parikh, G. Harshfield and Y. Dong	2014	High sodium intake is associated with short leukocyte telomere length in overweight and obese adolescents	Circulation	Conference Abstract	Introduction: The aging process in children and adolescents is accelerated resulting in the premature development of "adult" diseases such as hypertension and diabetes. Telomere shortening plays a key role in human aging; identifying factors that regulate this process is important for developing effective lifestyle interventions so as to prevent and treat age-associated diseases. In vitro and in …		No	3a - Relevant conference abstract but study population already retrieved within results, or irrelevant abstract	NA	NA	NA	NA	NA	NA	NA	Y
J. Lin, E. Puterman, A. O'Donovan, J. Krauss, A. Lazaro, W. Truong, J. Cheon, E. Epel and E. H. Blackburn	2011	Psychological stress and its relationship to telomere length maintenance	Cancer Research	Conference Abstract	The length of telomeres, the protective caps of linear chromosomes, is predictive of the proliferation capacities of cells. Shorter average telomere length in leukocytes has been linked to a broad range of aging-related diseases, including being predictive of incidence and poor prognosis of a variety of cancers. Our previous work showed that perceived psychological stress is associated with short…	http://dx.doi.org/10.1158/1538-7445.AM2011-1834	No	3a - Relevant conference abstract but study population already retrieved within results, or irrelevant abstract	NA	NA	NA	NA	NA	NA	NA	Y
S. Drury, K. Esteves and K. Theall	2015	Telomere length as an epigenetic indicator of the transgenerational impact of early life adversity	Biological Psychiatry	Conference Abstract	Background: Telomere length (TL) is increasingly recognized as a biological indicator of stress associated with a range of negative health outcomes. As epigenetic factors are one hypothesized mechanism by which early adversity is biologically embedded and transmitted across generations this study tested the association between maternal adverse childhood events before the age of 18 and TL in her n…		No	3a - Relevant conference abstract but study population already retrieved within results, or irrelevant abstract	Check ?Population same as Drury et al.	NA	NA	NA	NA	NA	NA	Y
I. Shalev, T. E. Moffitt and A. Caspi	2013	Violence exposure during childhood is associated with telomere erosion: A longitudinal study	Comprehensive Psychiatry	Conference Abstract	Introduction: There is increasing interest in discovering mechanisms that mediate the effects of childhood stress on late-life disease morbidity and mortality. Previous studies have suggested one potential mechanism linking stress to cellular aging, disease, and mortality: telomere erosion. We examined telomere erosion in relation to children's exposure to violence, a salient earlylife stressor w…	http://dx.doi.org/10.1016/j.comppsych.2012.07.044	No	3a - Relevant conference abstract but study population already retrieved within results, or irrelevant abstract	NA	NA	NA	NA	NA	NA	NA	Y
R. Menon	2017	Association between cord c-peptide and markers of oxidative stress and inflammation in children born to women with glucose intolerance	American Journal of Obstetrics and Gynecology	Conference abstract	OBJECTIVE: Cord c-peptide, a marker of fetal pancreatic beta-cell function, is related to fetal glucose levels. Our objective was to evaluate the association between cord c-peptide, a marker of fetal pancreatic beta-cell function, and oxidative stress and inflammation in children later in life. STUDY DESIGN: Secondary analysis of children followed at 5-10 years after birth to mothers enrolled dur…	NA	No	3a - Relevant conference abstract but study population already retrieved within results, or irrelevant abstract	NA	NA	NA	NA	NA	NA	NA	N
M. L. Levandowski, S. G. Tractenberg, T. De Nardi, L. B. Rizzo, A. Wieck, A. R. Tyrka, E. Brietzke and R. Grassi-Oliveira	2016	Cellular aging in CRACK/cocaine addiction and child abuse: Shortened telomere length in comparison to elderly subjects	Biological Psychiatry	Conference abstract	Background: Several studies have reported reduced telomere length (TL), in individual exposed to early life stress (ELS) and drug addiction. However, the role of TL in crack-cocaine addiction with or without ELS has never been studied. Here, we aimed to investigate TL in crack cocaine users reporting exposure to ELS and compare them with a community-based elderly sample as a reference group of se…	http://dx.doi.org/10.1016/j.biopsych.2016.03.1410	No	3a - Relevant conference abstract but study population already retrieved within results, or irrelevant abstract	NA	NA	NA	NA	NA	NA	NA	N
K. J. Turner, V. Vasu, S. George, J. Greenall and D. K. Griffin	2015	Premature telomere shortening and its association with preterm birth	Chromosome Research	Conference abstract	Preterm birth (defined as birth at less than 37 completed weeks gestation) accounts for ~7.2 % of all UK live births. It is steadily increasing in western countries, and although survival rates are improving, morbidity rates have remained relatively high, posing a significant public health concern. Ex preterm infants manifest a phenotype indicative of early ageing with evidence of insulin resista…	http://dx.doi.org/10.1007/s10577-014-9447-3	No	3a - Relevant conference abstract but study population already retrieved within results, or irrelevant abstract	NA	NA	NA	NA	NA	NA	NA	N
N. M. Marchetto, R. A. Glynn, M. L. Ferry, M. Ostojic, S. M. Wolff, R. Yao and M. F. Haussmann	2016	Prenatal stress and newborn telomere length	American Journal of Obstetrics and Gynecology	Conference abstract	Background The developmental origin of the health and disease hypothesis is based on the premise that many chronic diseases have their roots in fetal development. Specifically, maternal stress during pregnancy is associated with altered fetal development and many adverse long-term health outcomes. Although the mechanisms underlying this effect are currently unclear, at the cellular level 1 possib…	http://dx.doi.org/10.1016/j.ajog.2016.01.177	No	3a - Relevant conference abstract but study population already retrieved within results, or irrelevant abstract	NA	NA	NA	NA	NA	NA	NA	N
K. A. Weber, C. M. Heaphy, C. E. Joshu, S. Rohrmann, J. L. Bienstock, T. Agurs-Collins, A. K. Meeker and E. A. Platz	2016	Racial differences in maternal and cord blood leukocyte telomere length and their correlations	Cancer Research	Conference abstract	Background: Telomere length at birth is hypothesized to set the baseline for lifetime telomere shortening trajectory and influence adult disease risk including prostate cancer, which shows a pronounced racial disparity. Telomere length is heritable, but may also be a marker of exposures in utero, including those impacting adult cancer risk. Thus, we investigated racial differences in leukocyte te…	http://dx.doi.org/10.1158/1538-7445.AM2016-1782	No	3a - Relevant conference abstract but study population already retrieved within results, or irrelevant abstract	NA	NA	NA	NA	NA	NA	NA	N
S. S. Drury	2016	The orange-colored future is now: Epigenetics and the role of the new sciences in understanding and addressing child and adolescent mental health disparities	Journal of the American Academy of Child and Adolescent Psychiatry	Conference abstract	Objectives: The goal of this session is to provide epidemiological and biological evidence of child health disparities and present different etiological models that integrate epigenetic and physiological factors. Methods: Data from the Infant Development Study, a 5-year NIH-funded R01 grant examining racial differences in the impact of maternal, prenatal, and life course stress on infant developm…	http://dx.doi.org/10.1016/j.jaac.2016.07.661	No	3a - Relevant conference abstract but study population already retrieved within results, or irrelevant abstract	NA	NA	NA	NA	NA	NA	NA	N
E. C. Tan, S. N. Lim, Z. Yahya, D. Zeegers, P. Hande, A. Yeo, M. Thiha, E. P. K. Ei and G. S. H. Yeo	2012	Correlation of telomere length with gestation age and birthweight in newborns			Aims: Telomeres are made up of tandem repeats of hexameric sequences which protect the ends of chromosomes. Besides being critical for genomic stability, they provide a means for chromosome replication and become shorter with each cell division. Although there is some inter-individual variation in telomere length, shorter telomeres are associated with increased risk of some cancers and cardiovasc…	http://ovidsp.ovid.com/ovidweb.cgi?T=JS&CSC=Y&NEWS=N&PAGE=fulltext&D=emed13&AN=72035452	No	3b - Relevant conference abstract but no peer reviewed article available	NA	NA	NA	NA	NA	NA	NA	Y
K. A. Weber, C. M. Heaphy, S. Rohrmann, B. Gonzalez, J. L. Bienstock, T. Agurs-Collins, E. A. Platz and A. K. Meeker	2013	Influence of in utero maternal and child factors on cord blood leukocyte telomere length and possible differences by race: Clues to the racial disparity in prostate cancer?	Cancer Prevention Research	Conference Abstract	Background: The racial disparity in the prostate cancer incidence rate is among the greatest across all cancer sites. Further, African-American men tend to have more aggressive prostate cancer than white men. Modifiable factors measured in adulthood that may explain this disparity have not been found, despite extensive study. Whether racial differences early in life, including in utero, may accou…		No	3b - Relevant conference abstract but no peer Reviewed article available	NA	NA	NA	NA	NA	NA	NA	Y
M. A. Guzzardi, T. Liistro, L. Ait-Ali, E. Sanguinetti, R. Petrolini, C. Malito, P. Di Cecco, M. Dolci, A. Kemeny and P. Iozzo	2014	Maternal hyperlipidemia during pregnancy associates with fetal telomere shortening			Introduction: Telomere length (TL) has been associated with several cardiovascular risk factors, including dyslipidemia and diabetes. Since an altered nutritional environment during fetal life may contribute to the fetal origins of cardio-metabolic diseases, we aimed assessing whether an impaired maternal lipid profile during pregnancy is associated with TL in the newborns. We also investigated i…	http://ovidsp.ovid.com/ovidweb.cgi?T=JS&CSC=Y&NEWS=N&PAGE=fulltext&D=emed12&AN=71497976	No	3b - Relevant conference abstract but no peer reviewed article available	NA	No	NA	NA	NA	NA	NA	Y
M. A. Guzzardi, M. Salonen, J. G. Eriksson and P. Iozzo	2015	Maternal obesity during pregnancy affects offspring telomere lenght at birth and in later life	Obesity Facts	Conference Abstract	Introduction: We have shown that maternal obesity is associated with cardio-metabolic diseases in the adult offspring [1]. Overflow of nutrients and inflammatory molecules through the placenta during foetal development has been suggested as a causal mechanism. We aimed to investigate the association between maternal pregnancy body mass index and offspring early ageing by the assessment of their t…	http://dx.doi.org/10.1159/000382140	No	3b - Relevant conference abstract but no peer Reviewed article available	NA	NA	NA	NA	NA	NA	NA	Y
A. Ajaykumar, H. Soudeyns, F. Kakkar, J. Brophy, A. Bitnun, A. Alimenti, D. M. Money, A. Y. Albert and H. C. Cote	2015	Maternal smoking during pregnancy exerts greater influence on infant leukocyte telomere length at Birth than in Utero HIV or antiretroviral drug exposure			BACKGROUND: Maternal combination antiretroviral therapy (cART) in pregnancy could have long-term consequences for HIV-exposed uninfected (HEU) children. Some antiretrovirals and HIV proteins inhibit telomerase. As leukocyte telomere length (LTL) is a marker of cellular aging and is linked to age-related morbidities, our objective was to compare HEU and HIV-unexposed uninfected (HUU) control infan…	http://www.pulsus.com/journals/pdf_frameset.jsp?jnlKy=3&atlKy=795&isArt=f&jnlAdvert=Infdis&adverifHCTp=&supKy=526&sTitle=Canadian%20Association%20for%20HIV%20Research%20Abstracts%2C%20Pulsus%20Group%20Inc&VisitorType=Consumer	No	3b - Relevant conference abstract but no peer reviewed article available	NA	NA	NA	NA	NA	NA	NA	Y
M. D. Silva, A. Lopez-Bermejo, L. I. Toda and F. De Zeguer	2015	Newborns with longest telomeres are big at birth and have most lean mass: Not most fat: In late infancy			Background: Telomere length at birth is a major determinant of telomere length at later ages, up into senescence. However, the prenatal setting of telomere length is poorly understood. Individuals born large are at lower risk for later-life disorders, such as diabetes, than those born small, a feature of their longer health span being a higher lean mass that provides more muscle strength and is a…	http://ovidsp.ovid.com/ovidweb.cgi?T=JS&CSC=Y&NEWS=N&PAGE=fulltext&D=emed13&AN=72086631	No	3b - Relevant conference abstract but no peer reviewed article available	NA	NA	NA	NA	NA	NA	NA	Y
A. Lamprokostopoulou, G. Moschonis, Y. Manios, G. P. Chrousos and E. Charmandari	2014	Obesity in childhood and adolescence is associated with shorter leucocyte telomere length	Hormone Research in Paediatrics	Conference Abstract	Background: Obesity in adulthood is associated with shorter leukocyte telomere length, a marker of biological age that is also associated with age-related disorders, including cardiovascular disease and type 2 diabetes mellitus. Objective and Hypotheses: To investigate the relation between BMI in childhood and adolescence and telomere length, by determining the mean telomere length of leukocytes.…	http://dx.doi.org/10.1159/000365775	No	3b - Relevant conference abstract but no peer Reviewed article available	NA	NA	NA	NA	NA	NA	NA	Y
M. Skilton, S. Nakhla, G. Marks and D. Celermajer	2014	Risk factors for telomere shortening in early childhood	Global Heart	Conference Abstract	Introduction: Leukocyte telomere length is a biological marker of aging that is associated with cardiovascular morbidity and mortality in adults. Risk factors for telomere shortening include age and male sex. There is also evidence that plasma omega-3 levels in adults and obesity during childhood could influence telomere length. Objectives: We sought to determine the parental and early life predi…	http://dx.doi.org/10.1016/j.gheart.2014.03.1653	No	3b - Relevant conference abstract but no peer Reviewed article available	NA	NA	NA	NA	NA	NA	NA	Y
M. Lee, M. Firpo, N. Rogers, R. M. Siervogel and E. W. Demerath	2008	Telomere length and adiposity: The fels longitudinal study			Introduction: Telomere attrition is a fundamental aspect of cellular senescence. Reduction in telomere length has been associated with vascular dysfunction, but the mediating effect of adiposity has not been fully examined. Aim: To test the relationship between telomere length and adiposity traits, as well as traditional CVD risk factor levels in apparently healthy adults. Methods: A subset of 30…	http://ovidsp.ovid.com/ovidweb.cgi?T=JS&CSC=Y&NEWS=N&PAGE=fulltext&D=emed8&AN=70011347	No	3b - Relevant conference abstract but no peer reviewed article available	NA	NA	NA	NA	NA	NA	NA	Y
L. C. Koh, F. J. Kelly, C. Griffiths, I. Dundas, H. E. Wood, J. B. Jamaludin, I. S. Mudway, R. Walton, T. Vulliamy and J. Grigg	2013	Telomere length and lung function in healthy children	European Respiratory Journal	Conference Abstract	Background: Short telomere length (TL) in adults is associated with decreased lung function (Rode et al, Thorax 2012-202544 epub ahead of print). Aim: We sought to assess the association between telomere length, lung function and exposure to air pollution in healthy school age children (8 to 9 yr). Methods: Buccal DNA was obtained from a cheek swab, with telomere length measured by monochrome mul…		No	3b - Relevant conference abstract but no peer Reviewed article available	NA	NA	NA	NA	NA	NA	NA	Y
R. Maganga, J. A. Marsh, S. J. Lye and C. E. Pennell	2012	Telomere length in an adolescent population: Association with the duration of breast-feeding	Reproductive Sciences	Conference Abstract	Early life nutrition has long-term effects on adult health. Telomere shortening is associated with stress and age-related disease, and telomere length (TL) is used as a predictor of biological ageing. However, the associations between TL and perinatal factors, including birth size and early life nutrition, are unknown. At 17 years of age blood samples were collected from 1,266 individuals from th…	http://dx.doi.org/10.1177/1933719112442493	No	3b - Relevant conference abstract but no peer Reviewed article available	NA	NA	NA	NA	NA	NA	NA	Y
J. Barraclough, M. Skilton, S. Nakhla, B. Toelle, G. Marks and D. Celermajer	2015	Telomere length in early childhood predicts carotid intima-media thickness in adolescence - the CardioCAPS study			Telomere length has been proposed as a biological marker of ageing and telomere length in early childhood may determine later risk of atherosclerotic disease. Aim: To determine if telomere length in early childhood predicts markers of early atherosclerosis in adolescence. Methods: Participants from a community-based randomised trial in the effect of omega-3 supplementation in the Childhood Asthma…	http://ovidsp.ovid.com/ovidweb.cgi?T=JS&CSC=Y&NEWS=N&PAGE=fulltext&D=emed13&AN=72102876	No	3b - Relevant conference abstract but no peer reviewed article available	NA	NA	NA	NA	NA	NA	NA	Y
M. Tarik, R. Lakshmy, S. Sinha, H. S. Sachdev, N. Tandon, A. Roy, S. Bhargava and B. Singh	2016	Association of birth outcomes and postnatal growth with leukocyte telomere length in adults: Data from "the New Delhi Birth Cohort (NDBC)	Indian Journal of Clinical Biochemistry	Conference abstract	Introduction: Suboptimal nutritional during intrauterine life is a critical determinant of risk of CVD, hypertension and T2D in adulthood. Accelerated oxidative stress and reduced antioxidant defense in low birth weight individuals followed by postnatal rapid growth can cause telomere dysfunction, which is associated with age related disorders. It is likely to throw light on the relationship of e…	http://dx.doi.org/10.1007/s12291-016-0628-z	No	3b - Relevant conference abstract but no peer reviewed article available	NA	NA	NA	NA	NA	NA	NA	N
L. Ramakrishnan, M. Tarik, S. S. Harshpal, S. S. N. T. A. Roy, B. Singh and S. Bhargava	2016	Association of birthweight with cellular senescence in adults: Data from New Delhi Birth Cohort	Indian Journal of Clinical Biochemistry	Conference abstract	Introduction: Undernutrition during intrauterine growth is associated with predisposition to CVD, T2D and hypertension in adulthood. Oxidative stress, observed in IUGR, is also an initiator of these disease processes. Oxidative stress during IUGR and postnatal growth can cause telomere dysfunction which can trigger senescent pathways like the p53-p21 or the p16. In rats protein restricted during …	http://dx.doi.org/10.1007/s12291-016-0628-z	No	3b - Relevant conference abstract but no peer reviewed article available	NA	NA	NA	NA	NA	NA	NA	N
A. Rodriguez, H. M. Salihu, L. M. King and A. Odibo	2016	Do small for gestational age newborns have shorter telomere lengths?	American Journal of Obstetrics and Gynecology	Conference abstract	OBJECTIVE: Fetal growth restriction has been associated with shortened placental DNA telomere length (TL), and this shortening has been linked with an elevated risk of cardiovascular disease, obesity and type 2 diabetes mellitus later in life. We aim to determine if small for gestational age (SGA) newborns have shorter TL than normally grown infants in cord blood. STUDY DESIGN: This is a prospect…	NA	No	3b - Relevant conference abstract but no peer reviewed article available	NA	NA	NA	NA	NA	NA	NA	N
H. J. Bethancourt, J. Borja, C. W. Kuzawa, M. G. Hayes and D. T. A. Eisenberg	2014	Association between blood telomere length in young adults and longitudinally-assessed adiposity and diet among a Filipino population	American Journal of Physical Anthropology	Conference Abstract	Excess energy intake is associated with increased morbidity and mortality while moderate caloric restriction purportedly prolongs lifespan. Little is known, however about how under- and over-nutrition during critical years of growth and development may influence aging and disease processes. Telomere length (TL), nucleotide sequences protecting eukaryotic chromosome ends from degradation, is consi…	http://dx.doi.org/10.1002/ajpa/22488	No	3c - Conference abstract, but relevant peer-Review work found and to be added	TO ADD THESIS	NA	NA	NA	NA	NA	NA	Y
Beach SR, Lei MK, Brody GH, Yu T, Philibert RA.	2014	Nonsupportive parenting affects telomere length in young adulthood among African Americans: mediation through substance use.	J Fam Psychol.		Telomere length (TL) is an indicator of age-related changes at the cellular level associated with heightened mortality risk. The effect of nonsupportive parenting (NSP) during late adolescence and young adulthood on TL 5 years later was examined in a sample of N = 183 young adult African Americans to determine if effects of NSP on TL were mediated by substance use. Results indicated that the effe…	doi: 10.1037/fam0000039.	Yes	Passed - requires full text assessment for decision	NA	No	4a No measure of entirely childhood adiposity	No childhood adiposity	NA	NA	NA	Y	Emma
J. K. Kiecolt-Glaser, J. P. Gouin, N. P. Weng, W. B. Malarkey, D. Q. Beversdorf and R. Glaser	2011	Childhood adversity heightens the impact of later-life caregiving stress on telomere length and inflammation	Psychosom Med		OBJECTIVE: To address the question of whether childhood abuse and other adversities have lasting, detectable consequences for inflammation and cell aging late in life, and whether the effects are large enough to be discernible beyond that of a major chronic stressor, dementia family caregiving. Previous research on the physical health consequences of childhood abuse and other adversities has been…	10.1097/PSY.0b013e31820573b6	Yes	Passed - requires full text assessment for decision	NA	No	4a No measure of entirely childhood adiposity	No childhood adiposity	NA	NA	NA	Y
B. Das, N. Pawar, D. Saini and M. Seshadri	2009	Genetic association study of selected candidate genes (ApoB, LPL, Leptin) and telomere length in obese and hypertensive individuals	BMC Med Genet		BACKGROUND: A genetic study was carried out among obese and hypertensive individuals from India to assess allelic association, if any, at three candidate loci: Apolipoprotein B (ApoB) minisatellite and two tetranucleotide repeat loci; LPL (Lipoprotein lipase) and Leptin. Attempt has also been made to find out whether telomere length attrition is associated with hypertension and obese individuals.…	10.1186/1471-2350-10-99	Yes	Passed - requires full text assessment for decision	NA	No	4a No measure of entirely childhood adiposity	No childhood adiposity	NA	NA	NA	Y
D. W. Belsky, I. Shalev, M. R. Sears, R. J. Hancox, H. L. Harrington, R. Houts, T. E. Moffitt, K. Sugden, B. Williams, R. Poulton and A. Caspi	2014	Is chronic asthma associated with shorter leukocyte telomere length at midlife?	American Journal of Respiratory and Critical Care Medicine		Rationale: Asthma is prospectively associated with age-related chronic diseases and mortality, suggesting the hypothesis that asthma may relate to a general, multisystem phenotype of accelerated aging. Objectives: To test whether chronic asthma is associated with a proposed biomarker of accelerated aging, leukocyte telomere length. Methods: Asthma was ascertained prospectively in the Dunedin Mult…	http://dx.doi.org/10.1164/rccm.201402-0370OC	Yes	Passed - requires full text assessment for decision	NA	No	4a No measure of entirely childhood adiposity	No childhood adiposity - Multiple measures of adiposity in childhood and adulthood combined into one measure of obesity	NA	NA	NA	Y
A. Aviv, W. Chen, J. P. Gardner, M. Kimura, M. Brimacombe, X. Cao, S. R. Srinivasan and G. S. Berenson	2009	Leukocyte telomere dynamics: longitudinal findings among young adults in the Bogalusa Heart Study	Am J Epidemiol		Leukocyte telomere length (LTL) is ostensibly a biomarker of human aging. Cross-sectional analyses have found that LTL is relatively short in a host of aging-related diseases. These studies have also provided indirect estimates of age-dependent LTL shortening. In this paper, the authors report findings of the first comprehensive longitudinal study of 450 whites and 185 African Americans in Louisi…	10.1093/aje/kwn338	Yes	Passed - requires full text assessment for decision	NA	No	4a No measure of entirely childhood adiposity	No childhood adiposity	NA	NA	NA	Y
G. H. Brody, T. Yu, S. R. Beach and R. A. Philibert	2015	Prevention effects ameliorate the prospective association between nonsupportive parenting and diminished telomere length			Telomere length (TL) is an indicator of general systemic aging, with diminished TL associated with several chronic diseases of aging and with heightened mortality risk. Research has begun to focus on the ways in which stress contributes to telomere attrition. The purposes of this study were (a) to establish whether exposure to nonsupportive parenting, defined as high levels of conflict and rancor…	http://ovidsp.ovid.com/ovidweb.cgi?T=JS&CSC=Y&NEWS=N&PAGE=fulltext&D=mesx&AN=24599483	Yes	Passed - requires full text assessment for decision	NA	No	4a No measure of entirely childhood adiposity	NA	NA	NA	NA	Y
M. Rewak, S. Buka, J. Prescott, I. De Vivo, E. B. Loucks, I. Kawachi, A. L. Non and L. D. Kubzansky	2014	Race-related health disparities and biological aging: does rate of telomere shortening differ across blacks and whites?			Recent work suggests that leukocyte telomere length (LTL), a marker of cellular aging, is sensitive to effects of social stress and may also provide early indication of premature aging. Using data from a birth cohort with LTL information at birth and in middle adulthood we examined a potential source of race-based health disparity by testing the hypothesis that Blacks would demonstrate a faster r…	http://ovidsp.ovid.com/ovidweb.cgi?T=JS&CSC=Y&NEWS=N&PAGE=fulltext&D=emed12&AN=24686071	Yes	Passed - requires full text assessment for decision	NA	No	4a No measure of entirely childhood adiposity	NA	NA	NA	NA	Y
Rotar O, Moguchaia E, Boyarinova M, Kolesova E, Khromova N, Freylikhman O, Smolina N, Solntsev V, Kostareva A, Konradi A, Shlyakhto E.	2015	Seventy years after the siege of Leningrad: does early life famine still affect cardiovascular risk and aging?	J Hypertens.		OBJECTIVE: To assess the cardiovascular health, markers of cardiovascular aging and telomere length in survivors of the siege of Leningrad, who were either born during the siege or lived in the besieged city in their early childhood. METHODS: Survivors of the Leningrad siege (n = 305, 64-81 years) and a control group of age and sex-matched individuals (n = 51, 67-82 years) were examined in terms …	doi: 10.1097/HJH.0000000000000640.	Yes	Passed - requires full text assessment for decision	NA	No	4a No measure of entirely childhood adiposity	NA	NA	NA	NA	Y	Emma
A. Benetos, C. Dalgard, C. Labat, J. D. Kark, S. Verhulst, K. Christensen, M. Kimura, K. Horvath, K. O. Kyvik and A. Aviv	2014	Sex difference in leukocyte telomere length is ablated in opposite-sex co-twins	International Journal of Epidemiology		Background: In eutherian mammals and in humans, the female fetus may be masculinized while sharing the intra-uterine environment with a male fetus. Telomere length (TL), as expressed in leukocytes, is heritable and is longer in women than in men. The main determinant of leukocyte TL (LTL) is LTL at birth. However, LTL is modified by age-dependent attrition. Methods: We studied LTL dynamics (LTL a…	http://dx.doi.org/10.1093/ije/dyu146	Yes	Passed - requires full text assessment for decision	NA	No	4a No measure of entirely childhood adiposity	No childhood adiposity	NA	NA	NA	Y
C. Gambala, S. Lamm, P. Deichmann, K. Esteves, J. Coleman and S. Drury	2016	Does maternal obesity affect infant telomere length?	Reproductive Sciences	Conference abstract	INTRODUCTION: Maternal obesity increases health care costs and negatively impacts infant outcomes. While the mechanisms underlying this transgenerational impact remains poorly defined, epigenetic and molecular programming are suggested. Telomere length (TL) is associated with obesity, is linked to metabolic functions and may represent one biological pathway through which maternal obesity exhibits…	http://dx.doi.org/10.1177/1933719116641257	Yes	Passed - requires full text assessment for decision	NA	No	4a No measure of entirely childhood adiposity	No childhood adiposity	NA	NA	NA	N
C. C. J. Smeets, V. Codd, M. Denniff, N. J. Samani and A. C. S. Hokken-Koelega	2017	Effects of size at birth, childhood growth patterns and growth hormone treatment on leukocyte telomere length	PLoS ONE		Background Small size at birth and rapid growth in early life are associated with increased risk of cardiovascular disease in later life. Short children born small for gestational age (SGA) are treated with growth hormone (GH), inducing catch-up in length. Leukocyte telomere length (LTL) is a marker of biological age and shorter LTL is associated with increased risk of cardiovascular disease. Obj…	http://dx.doi.org/10.1371/journal.pone.0171825	Yes	Passed - requires full text assessment for decision	NA	Yes	4b No adiposity measures at all	No childhood adiposity - SGA done by length	NA	NA	NA	N	Emma	NEW	NEW
M. P. Boks, H. C. van Mierlo, B. P. Rutten, T. R. Radstake, L. De Witte, E. Geuze, S. Horvath, L. C. Schalkwyk, C. H. Vinkers, J. C. Broen and E. Vermetten	2015	Longitudinal changes of telomere length and epigenetic age related to traumatic stress and post-traumatic stress disorder			Several studies have reported an association between traumatic stress and telomere length suggesting that traumatic stress has an impact on ageing at the cellular level. A newly derived tool provides an additional means to investigate cellular ageing by estimating epigenetic age based on DNA methylation profiles. We therefore hypothesise that in a longitudinal study of traumatic stress both indic…	http://ovidsp.ovid.com/ovidweb.cgi?T=JS&CSC=Y&NEWS=N&PAGE=fulltext&D=emed13&AN=25129579	Yes	Passed - requires full text assessment for decision	NA	No	4b No adiposity measures at all	NA	NA	NA	NA	Y
K. Nakamura, N. Ishikawa, N. Izumiyama, J. Aida, M. Kuroiwa, N. Hiraishi, M. Fujiwara, A. Nakao, T. Kawakami, S. S. Poon, M. Matsuura, M. Sawabe, T. Arai and K. Takubo	2014	Telomere lengths at birth in trisomies 18 and 21 measured by Q-FISH	Gene		Trisomies 18 and 21 are genetic disorders in which cells possess an extra copy of each of the relevant chromosomes. Individuals with these disorders who survive birth generally have a shortened life expectancy. As telomeres are known to play an important role in the maintenance of genomic integrity by protecting the chromosomal ends, we conducted a study to determine whether there are differences…	10.1016/j.gene.2013.09.086	Yes	Passed - requires full text assessment for decision	NA	No	4b No adiposity measures at all	No adiposity measures at all despite child cohort - trisomy controls	NA	NA	NA	Y
J. B. Meigs, C. I. M. Panhuysen, R. H. Myers, P. W. F. Wilson and L. Adrienne Cupples	2002	A genome-wide scan for loci linked to plasma levels of glucose and HbA1c in a community-based sample of Caucasian pedigrees: The Framingham Offspring Study	Diabetes		Elevated blood glucose levels are the hallmark of type 2 diabetes as well as a powerful risk factor for development of the disease. We conducted a genome-wide search for diabetes-related genes, using measures of glycemia as quantitative traits in 330 pedigrees from the Framingham Heart Study. Of 3,799 attendees at the 5th Offspring Study exam cycle (1991-1995), 1,461, 1,251, and 771 men (49%) and…		Yes	Passed - requires full text assessment for decision	NA	No	4C Telomere length not measured	No telomere length	NA	NA	NA	Y
G. Kirillova, M. Reynolds, L. Kirisci, S. Mosovsky, T. Ridenour, R. Tarter and M. Vanyukov	2014	Familiality of addiction and its developmental mechanisms in girls	Drug and Alcohol Dependence		Background: Drug use disorders (DUD) have been theorized to share sources of risk variation with other consummatory behaviors. We hypothesized that common mechanisms exist for familial risk for DUD, physiological maturation and nutritional status in girls. Whereas body fat content must exceed a threshold to enable adrenarche and gonadarche, nutritional status may also be a behavior risk indicator…	http://dx.doi.org/10.1016/j.drugalcdep.2014.07.032	Yes	Passed - requires full text assessment for decision	NA	No	4C Telomere length not measured	Telomere length not measured	NA	NA	NA	Y
J. H. Ford	2011	Preconception risk factors and SGA babies: Papilloma virus, omega 3 and fat soluble vitamin deficiencies	Early Human Development		Background: Small for gestational date (SGA) babies have a poor 'whole of life' prognosis and major factors affecting SGA may be present prior to conception. Aims: To discover whether lifestyle risk factors can be identified in women planning a pregnancy. Study design: Prospective study of women who were planning a pregnancy, who agreed to answer a detailed 250 question questionnaire prior to com…	http://dx.doi.org/10.1016/j.earlhumdev.2011.06.002	Yes	Passed - requires full text assessment for decision	NA	No	4C Telomere length not measured	Telomere length not measured	NA	NA	NA	Y
Enroth S, Enroth SB, Johansson Å, Gyllensten U	2015	Protein profiling reveals consequences of lifestyle choices on predicted biological aging.	Sci Rep.		Ageing is linked to a number of changes in how the body and its organs function. On a molecular level, ageing is associated with a reduction of telomere length, changes in metabolic and gene-transcription profiles and an altered DNA-methylation pattern. Lifestyle factors such as smoking or stress can impact some of these molecular processes and thereby affect the ageing of an individual. Here we …	doi: 10.1038/srep17282	Yes	Passed - requires full text assessment for decision	NA	No	4C Telomere length not measured	NA	NA	NA	NA	Y	Emma
I. Sidorov, M. Kimura, A. Yashin and A. Aviv	2009	Leukocyte telomere dynamics and human hematopoietic stem cell kinetics during somatic growth	Exp Hematol		OBJECTIVE: A central question in stem cell research is knowing the frequency of human hematopoietic stem cells (HSC) replication in vivo. MATERIALS AND METHODS: We have constructed a model that characterizes HSC kinetics and the relative sizes of the hematopoietic progenitor cell (HPC) and HSC pools from birth onward. The model capitalizes on leukocyte telomere length (LTL) data and body weight-g…	10.1016/j.exphem.2008.11.009	Yes	Passed - requires full text assessment for decision	NA	No	4d Statistical simulations	Statistical simulations	NA	NA	NA	Y
A. Asok, K. Bernard, T. L. Roth, J. B. Rosen and M. Dozier	2013	Parental responsiveness moderates the association between early-life stress and reduced telomere length	Dev Psychopathol		Early-life stress, such as maltreatment, institutionalization, and exposure to violence, is associated with accelerated telomere shortening. Telomere shortening may thus represent a biomarker of early adversity. Previous studies have suggested that responsive parenting may protect children from the negative biological and behavioral consequences of early adversity. This study examined the role of…	10.1017/s0954579413000011	Yes	Passed - requires full text assessment for decision	NA	No	4e - Telomere length not measured in blood	NA	NA	NA	NA	Y
J. Kim, S. Lee, R. Bhattacharjee, A. Khalyfa, L. Kheirandish-Gozal and D. Gozal	2010	Leukocyte telomere length and plasma catestatin and myeloid-related protein 8/14 concentrations in children with obstructive sleep apnea	Chest		BACKGROUND: Obstructive sleep apnea (OSA) is common in children and leads to multiple end-organ morbidities induced by the cumulative burden of oxidative stress and inflammation. Leukocyte telomere length (LTL) reflects not only chronologic age but also the burden of disease. We hypothesized that LTL would be decreased in children with OSA. METHODS: Two hundred thirteen children (mean age, 7.7 +/…	10.1378/chest.09-2832	Yes	Passed - requires full text assessment for decision	NA	No	4f - Current comorbidity other than obesity	Children recruited according to OSA	NA	NA	NA	Y
U. Friedrich, M. Schwab, E. U. Griese, P. Fritz and U. Klotz	2001	Telomeres in neonates: new insights in fetal hematopoiesis	Pediatr Res		Progressive telomere shortening occurs in somatic cells, and with increasing donor age a significant decline in telomere length has been shown in various postnatal tissues. In contrast, little is known about changes in telomere length during human fetal development. Therefore, we measured telomere length in the leukocyte fraction of umbilical cord blood samples from 15 preterm (<37 wk of gestatio…	10.1203/00006450-200102000-00020	Yes	Passed - requires full text assessment for decision	NA	No	4f - Current comorbidity other than obesity	NA	NA	NA	NA	Y
García-Calzón S, Moleres A, Gómez-Martinez S, Diaz LE, Bueno G, Campoy C, Martinez JA, Marcos A, Azcona-Sanjulián MC, Zalba G, Marti A; EVASYON study group.	2016	Association of telomere length with IL-6 levels during an obesity treatment in adolescents: interaction with the-174G/C polymorphism in the IL-6gene.	Pediatr Obes.		BACKGROUND: Shorter telomeres have been associated with elevated risk for age-related diseases. However, little is known about the biomarker role of telomere length (TL) for predicting inflammation and glucose alterations. OBJECTIVE: The objective of this research is to evaluate the association between TL, inflammatory markers and glucose levels after a 2-month weight-loss programme in obese adol…	doi: 10.1111/ijpo.12136.	Yes	Passed - requires full text assessment for decision	NA	No	5a - No estimate, relevant exposure population	Change in telomere length related to change in adiposity…	NA	NA	NA	Y	Emma
S. Garcia-Calzon, A. Moleres, M. A. Martinez-Gonzalez, M. C. Azcona-Sanjulian, J. A. Martinez, G. Zalba and A. Marti	2014	Does dietary total antioxidant capacity contribute to maintain telomere length in children and adolescents?			Introduction: Inflammation and oxidative stress seem to be biological mechanisms for telomere shortening. A lack of specific antioxidants is believed to lead to increases in free radical damage and more risk for damage to telomeres. The aim was to evaluate the relationship between diet and telomere length (TL) in a cross-sectional study of children and adolescents. We hypothesized that dietary to…	http://ovidsp.ovid.com/ovidweb.cgi?T=JS&CSC=Y&NEWS=N&PAGE=fulltext&D=emed12&AN=71498041	Yes	Passed - requires full text assessment for decision	NA	No	5a - No estimate, relevant exposure population	NA	NA	NA	NA	Y
I. Shalev, T. E. Moffitt, K. Sugden, B. Williams, R. M. Houts, A. Danese, J. Mill, L. Arseneault and A. Caspi	2013	Exposure to violence during childhood is associated with telomere erosion from 5 to 10 years of age: a longitudinal study	Mol Psychiatry		There is increasing interest in discovering mechanisms that mediate the effects of childhood stress on late-life disease morbidity and mortality. Previous studies have suggested one potential mechanism linking stress to cellular aging, disease and mortality in humans: telomere erosion. We examined telomere erosion in relation to children's exposure to violence, a salient early-life stressor, whic…	10.1038/mp.2012.32	Yes	Passed - requires full text assessment for decision	NA	No	5a - No estimate, relevant exposure population	Healthy cohort	NA	NA	NA	Y
M. G. Stathopoulou, A. M. Petrelis, J. L. Buxton, P. Froguel, A. I. F. Blakemore and S. Visvikis-Siest	2015	Genetic determinants of leucocyte telomere length in children: A neglected and challenging field	Paediatric and Perinatal Epidemiology		Background Telomere length is associated with a large range of human diseases. Genome-wide association studies (GWAS) have identified genetic variants that are associated with leucocyte telomere length (LTL). However, these studies are limited to adult populations. Nevertheless, childhood is a crucial period for the determination of LTL, and the assessment of age-specific genetic determinants, al…	http://dx.doi.org/10.1111/ppe.12173	Yes	Passed - requires full text assessment for decision	??DUPLICATE JESS BUXTON CONTOLS?	No	5a - No estimate, relevant exposure population	Normal weight children - no obesity	NA	NA	NA	Y
H. M. Salihu, A. Pradhan, L. King, A. Paothong, C. Nwoga, P. J. Marty and V. Whiteman	2015	Impact of intrauterine tobacco exposure on fetal telomere length	American Journal of Obstetrics and Gynecology		Objective We sought to investigate whether maternal smoking during pregnancy affects telomere length of the fetus. Study Design Pregnant women were recruited on hospital admission at delivery. A self-report questionnaire and salivary cotinine test were used to confirm tobacco exposure. Neonatal umbilical cord blood samples were collected, and genomic DNA was isolated from cord blood leukocytes an…	http://dx.doi.org/10.1016/j.ajog.2014.08.026	Yes	Passed - requires full text assessment for decision	NA	No	5a - No estimate, relevant exposure population	Nested study from prospective cohort	NA	NA	NA	Y
J. Xu, J. Ye, Y. Wu, H. Zhang, Q. Luo, C. Han, X. Ye, H. Wang, J. He, H. Huang, Y. Liu and M. Dong	2014	Reduced fetal telomere length in gestational diabetes	PLoS ONE		Gestational diabetes mellitus (GDM) is an important complication of pregnancy that poses significant threats to women and their offspring. Telomere length shortens as cellular damage increases and is associated with metabolic diseases. Telomere length in fetal leucocytes was determined in 82 infants of women with GDM (N = 82) and 65 normal pregnant women (N = 65). Women with preeclampsia (N = 45)…	http://dx.doi.org/10.1371/journal.pone.0086161	Yes	Passed - requires full text assessment for decision	NA	No	5a - No estimate, relevant exposure population	Recruited by maternal diabetes status	NA	NA	NA	Y
S. Garcia-Calzon, A. Moleres, A. Marcos, C. Campoy, L. A. Moreno, M. C. Azcona-Sanjulian, M. A. Martinez-Gonzalez, A. Martinez, G. Zalba and A. Marti	2014	Telomere length as a biomarker for adiposity changes after a multidisciplinary intervention in overweight/obese adolescents: The EVASYON study	PLoS ONE		Context: Telomeres are biomarkers of biological aging. Shorter telomeres have been associated with increased adiposity in adults. However, this relationship remains unclear in children and adolescents. Objective: To evaluate the association between telomere length (TL) and adiposity markers in overweight/obese adolescents after an intensive program. We hypothesize that greater TL at baseline woul…	http://dx.doi.org/10.1371/journal.pone.0089828	Yes	Passed - requires full text assessment for decision	NA	No	5a - No estimate, relevant exposure population	Change in telomere length related to change in adiposity…	NA	NA	NA	Y
Martens DS, Plusquin M, Gyselaers W, De Vivo I, Nawrot TS.	2016	Maternal pre-pregnancy body mass index and newborn telomere length	BMC Med		Abstract BACKGROUND: Newborn telomere length sets telomere length for later life. At birth, telomere length is highly variable among newborns and the environmental factors during in utero life for this observation remain largely unidentified. Obesity during pregnancy might reflect an adverse nutritional status affecting pregnancy and offspring outcomes, but the association of maternal pre-pregnan…	doi: 10.1186/s12916-016-0689-0	Yes	Passed - requires full text assessment for decision	NA	No	5a - No estimate, relevant exposure population	NA	NA	NA	NA	Y	Emma
S. Garcia-Calzon, A. Moleres, S. Gomez-Martinez, L. Esperanza Diaz, G. Bueno, C. Campoy, J. Martinez, A. Marcos, M. Azcona-Sanjulian, G. Zalba and A. Marti	2016	Longer baseline telomeres are associated with a higher reduction in IL-6 levels during a weight loss program in obese adolescents. The EVASYON study	Obesity Facts	Conference abstract	Background & Aims: Telomere length (TL) is a biomarker for biological aging. Shorter telomeres predict accelerated aging and elevated risk for age-related diseases. But, the biomarker role of TL for predicting inflammation has not been elucidated yet. The aim of this study was to assess the association between TL and inflammatory markers after a 2-month weight-loss program in obese adolescents. M…	http://dx.doi.org/10.1159/000446744	Yes	Passed - requires full text assessment for decision	NA	No	5a - No estimate, relevant exposure population	Change in telomere length related to change in adiposity…	NA	NA	NA	N
M. A. Guzzardi, P. Iozzo, M. K. Salonen, E. Kajantie and J. G. Eriksson	1063	Maternal adiposity and infancy growth predict later telomere length: A longitudinal cohort study	International Journal of Obesity		Background/Objectives: Maternal overweight and obesity during pregnancy, and childhood growth patterns are risk factors influencing long-term health outcomes among the offspring. Furthermore, poor health condition has been associated with shorter leukocyte telomere length in adult subjects. We aimed to assess whether maternal adiposity during pregnancy and growth trajectory during infancy predict…	http://dx.doi.org/10.1038/ijo.2016.58	Yes	Passed - requires full text assessment for decision	DUPLICATE POPULATION TO KAJANTIE 2012	No	5a - No estimate, relevant exposure population	NA	NA	NA	NA	N
J. M. Wojcicki, S. Shiboski, M. B. Heyman, D. Elwan, J. Lin, E. Blackburn and E. Epel	1379	Telomere length change plateaus at 4 years of age in Latino children: associations with baseline length and maternal change	Molecular Genetics and Genomics		Telomeres are the protective complexes at the end of chromosomes, required for genomic stability. Little is known about predictors of attrition in young children or the relationship between parental and child patterns of telomere change. Telomere length was assessed twice over one year, at 4 and at 5 years of age, in Latino preschool children (n = 77) and their mothers (n = 70) in whole blood leu…	http://dx.doi.org/10.1007/s00438-016-1191-2	Yes	Passed - requires full text assessment for decision	NA	No	5a - No estimate, relevant exposure population	Change in telomere lengthonly	NA	NA	NA	N
R. Raqib, D. S. Alam, P. Sarker, S. M. Ahmad, G. Ara, M. Yunus, S. E. Moore and G. Fuchs	2007	Low birth weight is associated with altered immune function in rural Bangladeshi children: a birth cohort study	Am J Clin Nutr		BACKGROUND: Low birth weight is generally an outcome of a fetal insult or nutritional insufficiency. Recent studies have shown that such exposure early in life may have long-term implications for later immunocompetence and susceptibility to infectious diseases. OBJECTIVE: We aimed to investigate the effect of birth weight on immune function in preschool-age children. DESIGN: A birth cohort cross-…		Yes	Passed - requires full text assessment for decision	NA	No	5a - No estimate, relevant exposure population	None	NA	NA	NA	Y
P. Factor-Litvak, E. Susser, K. Kezios, I. McKeague, J. D. Kark, M. Hoffman, M. Kimura, R. Wapner and A. Aviv	2016	Leukocyte telomere length in newborns: Implications for the role of telomeres in human disease	Pediatrics		Background and Objective: In adults, leukocyte telomere length (LTL) is variable, familial, and longer in women and in offspring conceived by older fathers. Although short LTL is associated with atherosclerotic cardiovascular disease, long LTL is associated with major cancers. The prevailing notion is that LTL is a "telomeric clock, " whose movement (expressed in LTL attrition) reflects the pace …	http://dx.doi.org/10.1542/peds.2015-3927	Yes	Passed - requires full text assessment for decision	NA	Yes	5a - No estimate, relevant exposure population	NA	NA	NA	NA	N	Emma	NEW	NEW
H. Li, K. Engstrom, M. Vahter and K. Broberg	2012	Arsenic exposure through drinking water is associated with longer telomeres in peripheral blood	Chem Res Toxicol		Inorganic arsenic is a strong carcinogen, possibly by interaction with the telomere length. The aim of the study was to evaluate how chronic arsenic exposure from drinking water as well as the arsenic metabolism efficiency affect the individual telomere length and the expression of telomere-related genes. Two hundred two women with a wide range in exposure to arsenic via drinking water (3.5-200 m…	10.1021/tx300222t	Yes	Passed - requires full text assessment for decision	NA	No	5b - Irrelevant estimate, partially relevant (adults and children) exposure population	Population recruited in clusters according to levels of arsenic populus exposed to in water	NA	NA	NA	Y
S. Cohen, D. Janicki-Deverts, R. B. Turner, M. L. Casselbrant, H. S. Li-Korotky, E. S. Epel and W. J. Doyle	2013	Association between telomere length and experimentally induced upper respiratory viral infection in healthy adults	Jama		IMPORTANCE: Although leukocyte telomere length is associated with mortality and many chronic diseases thought to be manifestations of age-related functional decline, it is not known whether it relates to acute disease in younger healthy populations. OBJECTIVE: To determine whether shorter telomeres in leukocytes, especially CD8CD28- T cells, are associated with decreased resistance to upper respi…	10.1001/jama.2013.613	Yes	Passed - requires full text assessment for decision	SAME POPULATION AS COHEN 2013b	No	5b - Irrelevant estimate, partially relevant (adults and children) exposure population	healthy Cohort aged 18-55 - cross sectional estimate presented (this is a trial) for LTL-BMI but includes >19s	NA	NA	NA	Y
D. A. Jones, S. L. Prior, J. D. Barry, S. Caplin, J. N. Baxter and J. W. Stephens	2014	Changes in markers of oxidative stress and DNA damage in human visceral adipose tissue from subjects with obesity and type 2 diabetes			AIMS: In the past 30 years, prevalence of obesity has almost trebled resulting in an increased incidence of type 2 diabetes mellitus and other co-morbidities. Visceral adipose tissue is believed to play a vital role, but underlying mechanisms remain unclear. Our aim was to investigate changes in markers of oxidative damage in human visceral adipose tissue to determine levels of oxidative burden t…		Yes	Passed - requires full text assessment for decision	NA	No	5b - Irrelevant estimate, partially relevant (adults and children) exposure population					Y
O. S. Al-Attas, N. M. Al-Daghri, M. S. Alokail, K. M. Alkharfy, A. A. Alfadda, P. McTernan, G. C. Gibson, S. B. Sabico and G. P. Chrousos	2012	Circulating leukocyte telomere length is highly heritable among families of Arab descent	BMC Med Genet		BACKGROUND: Telomere length, an indicator of ageing and longevity, has been correlated with several biomarkers of cardiometabolic disease in both Arab children and adults. It is not known, however, whether or not telomere length is a highly conserved inheritable trait in this homogeneous cohort, where age-related diseases are highly prevalent. As such, the aim of this study was to address the inh…	10.1186/1471-2350-13-38	Yes	Passed - requires full text assessment for decision	check for duplicate population?	No	5b - Irrelevant estimate, partially relevant (adults and children) exposure population	Regression adjusted for generation age but adults and children in one analysis (LTL~BMI)	NA	NA	NA	Y
D. C. Pedroso, C. L. Miranda-Furtado, G. S. Kogure, J. Meola, M. Okuka, C. Silva, R. T. Calado, R. A. Ferriani, D. L. Keefe and R. M. dos Reis	2015	Inflammatory biomarkers and telomere length in women with polycystic ovary syndrome	Fertil Steril		OBJECTIVE: To analyze whether leukocyte telomere length (LTL) is impaired in women with polycystic ovary syndrome (PCOS). DESIGN: Case-control study. SETTING: Hospital. PATIENT(S): A total of 274 women, including 150 patients with PCOS and 124 controls. INTERVENTION(S): None. MAIN OUTCOME MEASURE(S): Body mass index (BMI), waist circumference, systemic arterial pressure, lipid profile, E(2), LH, …	10.1016/j.fertnstert.2014.10.035	Yes	Passed - requires full text assessment for decision	NA	No	5b - Irrelevant estimate, partially relevant (adults and children) exposure population	Also selected according to PCOS	NA	NA	NA	Y
M. Lee, H. Martin, M. A. Firpo and E. W. Demerath	2011	Inverse association between adiposity and telomere length: The Fels Longitudinal Study	Am J Hum Biol		OBJECTIVES: To assess the relationship between telomere length and adiposity, using dual-energy X-ray absorptiometry (DXA) and magnetic resonance imaging (MRI), in addition to conventional anthropometric proxies including body mass index (BMI) and cardiovascular disease risk factors. METHODS: A cross-sectional sample of 309 non-Hispanic white participants in the Fels Longitudinal Study aged 8 to …	10.1002/ajhb.21109	Yes	Passed - requires full text assessment for decision	NA	No	5b - Irrelevant estimate, partially relevant (adults and children) exposure population	Healthy cohrot study, grouped by <30 years, 30-60 and >60 only	NA	NA	NA	Y
A. M. Valdes, T. Andrew, J. P. Gardner, M. Kimura, E. Oelsner, L. F. Cherkas, A. Aviv and T. D. Spector	2005	Obesity, cigarette smoking, and telomere length in women	Lancet		Obesity and smoking are important risk factors for many age-related diseases. Both are states of heightened oxidative stress, which increases the rate of telomere erosion per replication, and inflammation, which enhances white blood cell turnover. Together, these processes might accelerate telomere erosion with age. We therefore tested the hypothesis that increased body mass and smoking are assoc…	10.1016/s0140-6736(05)66630-5	Yes	Passed - requires full text assessment for decision	?ANOTHER TWINS UK	No	5b - Irrelevant estimate, partially relevant (adults and children) exposure population	Twins UK - 18-76	NA	NA	NA	Y
K. S. Rana, M. Arif, E. J. Hill, S. Aldred, D. A. Nagel, A. Nevill, H. S. Randeva, C. J. Bailey, S. Bellary and J. E. Brown	2014	Plasma irisin levels predict telomere length in healthy adults	Age (Dordr)		The ageing process is strongly influenced by nutrient balance, such that modest calorie restriction (CR) extends lifespan in mammals. Irisin, a newly described hormone released from skeletal muscles after exercise, may induce CR-like effects by increasing adipose tissue energy expenditure. Using telomere length as a marker of ageing, this study investigates associations between body composition, …	10.1007/s11357-014-9620-9	Yes	Passed - requires full text assessment for decision	NA	No	5b - Irrelevant estimate, partially relevant (adults and children) exposure population	Healthy cohort aged 18-83	NA	NA	NA	Y
S. Chen, F. Yeh, J. Lin, T. Matsuguchi, E. Blackburn, E. T. Lee, B. V. Howard and J. Zhao	2014	Short leukocyte telomere length is associated with obesity in American Indians: the Strong Heart Family study	Aging (Albany NY)		Shorter leukocyte telomere length (LTL) has been associated with a wide range of age-related disorders including cardiovascular disease (CVD) and diabetes. Obesity is an important risk factor for CVD and diabetes. The association of LTL with obesity is not well understood. This study for the first time examines the association of LTL with obesity indices including body mass index, waist circumfer…		Yes	Passed - requires full text assessment for decision	?DUPLICATE STRONG HEART	No	5b - Irrelevant estimate, partially relevant (adults and children) exposure population	Mentions that adult association persisted after removing children but does not report child specific effect (Cohort age: 14-93 - cross-sectional)	NA	NA	NA	Y
J. Zhao, Y. Zhu, J. Lin, T. Matsuguchi, E. Blackburn, Y. Zhang, S. A. Cole, L. G. Best, E. T. Lee and B. V. Howard	2014	Short leukocyte telomere length predicts risk of diabetes in American Indians: The strong heart family study	Diabetes		Telomeres play a central role in cellular aging, and shorter telomere length has been associated with age-related disorders including diabetes. However, a causal link between telomere shortening and diabetes risk has not been established. In a wellcharacterized longitudinal cohort of American Indians participating in the Strong Heart Family Study, we examined whether leukocyte telomere length (LT…	http://dx.doi.org/10.2337/db13-0744	Yes	Passed - requires full text assessment for decision	??DUPLICATE STRONG HEART	No	5b - Irrelevant estimate, partially relevant (adults and children) exposure population	Cohort diabetes cvd excluded	NA	NA	NA	Y
H. Ren, V. Collins, F. Fernandez, S. Quinlan, L. Griffiths and K. H. Choo	2010	Shorter telomere length in peripheral blood cells associated with migraine in women	Headache		OBJECTIVE: To evaluate relative telomere length of female migraine patients. BACKGROUND: Migraine is a debilitating disorder affecting 6-28% of the population. Studies on the mechanisms of migraine have demonstrated genetic causes but the pathophysiology and subcellular effects of the disease remain poorly understood. Shortened telomere length is associated with age-related or chronic diseases, a…	10.1111/j.1526-4610.2010.01693.x	Yes	Passed - requires full text assessment for decision	NA	No	5b - Irrelevant estimate, partially relevant (adults and children) exposure population	Recruited according to migraine status	NA	NA	NA	Y
D. Revesz, Y. Milaneschi, J. E. Verhoeven and B. W. Penninx	2014	Telomere length as a marker of cellular aging is associated with prevalence and progression of metabolic syndrome			CONTEXT: Metabolic syndrome (MetS) clusters risk factors for age-related conditions including cardiovascular disease and diabetes. Shorter telomere length (TL), a cellular marker for biological age, may predict an individual's deteriorating metabolic condition.		Yes	Passed - requires full text assessment for decision	NA	No	5b - Irrelevant estimate, partially relevant (adults and children) exposure population	NA	NA	NA	NA	Y
N. Lakowa, N. Trieu, G. Flehmig, T. Lohmann, M. R. Schon, A. Dietrich, P. H. Zeplin, S. Langer, M. Stumvoll, M. Bluher and N. Kloting	2015	Telomere length differences between subcutaneous and visceral adipose tissue in humans			Adipocyte hypertrophy and hyperplasia have been shown to be associated with shorter telomere length, which may reflect aging, altered cell proliferation and adipose tissue (AT) dysfunction. In individuals with obesity, differences in fat distribution and AT cellular composition may contribute to obesity related metabolic diseases. Here, we tested the hypotheses that telomere lengths (TL) are diff…	http://ovidsp.ovid.com/ovidweb.cgi?T=JS&CSC=Y&NEWS=N&PAGE=fulltext&D=medl&AN=25596130	Yes	Passed - requires full text assessment for decision	NA	No	5b - Irrelevant estimate, partially relevant (adults and children) exposure population	NA	NA	NA	NA	Y
J. Humphreys, E. S. Epel, B. A. Cooper, J. Lin, E. H. Blackburn and K. A. Lee	2012	Telomere shortening in formerly abused and never abused women	Biol Res Nurs		Recent studies suggest that chronic psychological stress may accelerate aging at the cellular level. Telomeres are protective components that stabilize the ends of chromosomes and modulate cellular aging. Women exposed to intimate partner violence (IPV) experience chronic stress and report worse health. The purpose of this exploratory study was to examine telomeric DNA length in women who have ex…	10.1177/1099800411398479	Yes	Passed - requires full text assessment for decision	NA	No	5b - Irrelevant estimate, partially relevant (adults and children) exposure population	Recruited according to experience of IPV	NA	NA	NA	Y
J. A. Cross, C. Brennan, T. Gray, R. C. Temple, N. Dozio, J. C. Hughes, N. J. Levell, H. Murphy, D. Fowler, D. A. Hughes and M. J. Sampson	2009	Absence of telomere shortening and oxidative DNA damage in the young adult offspring of women with pre-gestational type 1 diabetes	Diabetologia		AIMS/HYPOTHESIS: The offspring of mothers with pre-gestational type 1 diabetes (PGDM) may be at increased risk of glucose intolerance and cardiovascular disease in childhood. The underlying causes of these observations, and whether they persist into adulthood, are unknown. The aim of the present study was to test the hypothesis that fetal chromosomal telomere oxidative DNA damage resulting from m…	10.1007/s00125-008-1207-5	Yes	Passed - requires full text assessment for decision	NA	No	5c - No estimate, partially relevant (adults and children) exposure population	Also, Selected on basis of maternal diabetes	NA	NA	NA	Y
A. R. Tyrka, L. H. Price, H. T. Kao, B. Porton, S. A. Marsella and L. L. Carpenter	2010	Childhood maltreatment and telomere shortening: preliminary support for an effect of early stress on cellular aging	Biol Psychiatry		BACKGROUND: Psychological stress and trauma are risk factors for several medical and psychiatric illnesses. Recent studies have implicated advanced cellular aging as a potential mechanism of this association. Telomeres, DNA repeats that cap the ends of chromosomes and promote stability, shorten progressively with each cell division; their length is a marker of biological aging. Based on previous …	10.1016/j.biopsych.2009.08.014	Yes	Passed - requires full text assessment for decision	NA	No	5c - No estimate, partially relevant (adults and children) exposure population	Recruited according to childhood maltreatment	NA	NA	NA	Y
S. Cohen, D. Janicki-Deverts, R. B. Turner, A. L. Marsland, M. L. Casselbrant, H. S. Li-Korotky, E. S. Epel and W. J. Doyle	2013	Childhood socioeconomic status, telomere length, and susceptibility to upper respiratory infection	Brain, Behavior, and Immunity		Low socioeconomic status (SES) during childhood and adolescence has been found to predict greater susceptibility to common cold viruses in adults. Here, we test whether low childhood SES is associated with shorter leukocyte telomere length in adulthood, and whether telomere length mediates the association between childhood SES and susceptibility to acute upper respiratory disease in adulthood.At …	http://dx.doi.org/10.1016/j.bbi.2013.06.009	Yes	Passed - requires full text assessment for decision	SAME POPULATION AS COHEN 2013a	No	5c - No estimate, partially relevant (adults and children) exposure population	healthy Cohort aged 18-55 - no cross sectional BMI-LTL estimate presented (this is a trial)	NA	NA	NA	Y
K. S. King, J. Kozlitina, R. N. Rosenberg, R. M. Peshock, R. W. McColl and C. K. Garcia	2014	Effect of leukocyte telomere length on total and regional brain volumes in a large population-based cohort	JAMA Neurol		IMPORTANCE: Telomere length has been associated with dementia and psychological stress, but its relationship with human brain size is unknown. OBJECTIVE: To determine if peripheral blood telomere length is associated with brain volume. DESIGN, SETTING, AND PARTICIPANTS: Peripheral blood leukocyte telomere length and brain volumes were measured for 1960 individuals in the Dallas Heart Study, a pop…	10.1001/jamaneurol.2014.1926	Yes	Passed - requires full text assessment for decision	NA	No	5c - No estimate, partially relevant (adults and children) exposure population	Population cohort - Dallas Heart Study, age 18-85	NA	NA	NA	Y
N. J. O'Callaghan, C. Bull and M. Fenech	2014	Elevated plasma magnesium and calcium may be associated with shorter telomeres in older South Australian women	J Nutr Health Aging		Telomeres are structures that cap the ends of chromosomes. The integrity of the telomere structure and its DNA hexamer (TTAGGG)n repeat sequence is critical for protecting the ends of chromosomes from degradation and in maintaining overall chromosomal stability. Currently, there are limited data on the influence that nutrition has on telomere length. Recent studies have suggested that micronutrie…	10.1007/s12603-013-0401-4	Yes	Passed - requires full text assessment for decision	NA	No	5c - No estimate, partially relevant (adults and children) exposure population	Healthy cohort	NA	NA	NA	Y
J. E. Verhoeven, D. Revesz, E. S. Epel, J. Lin, O. M. Wolkowitz and B. W. Penninx	2014	Major depressive disorder and accelerated cellular aging: results from a large psychiatric cohort study	Mol Psychiatry		Patients with major depressive disorder (MDD) have an increased onset risk of aging-related somatic diseases such as heart disease, diabetes, obesity and cancer. This suggests mechanisms of accelerated biological aging among the depressed, which can be indicated by a shorter length of telomeres. We examine whether MDD is associated with accelerated biological aging, and whether depression charact…	10.1038/mp.2013.151	Yes	Passed - requires full text assessment for decision	NA	No	5c - No estimate, partially relevant (adults and children) exposure population	Patients recruited by depression/controls, 18-65 years	NA	NA	NA	Y
E. Fernandez-Egea, M. Bernardo, C. M. Heaphy, J. K. Griffith, E. Parellada, E. Esmatjes, I. Conget, L. Nguyen, V. George, H. Stoppler and B. Kirkpatrick	2009	Telomere length and pulse pressure in newly diagnosed, antipsychotic-naive patients with nonaffective psychosis	Schizophr Bull		INTRODUCTION: Recent studies suggest that in addition to factors such as treatment side effects, suicide, and poor health habits, people with schizophrenia may have an increased risk of diabetes prior to antipsychotic treatment. Diabetes is associated with an increased pulse pressure (PP) and a shortened telomere. We tested the hypothesis that prior to antipsychotic treatment, schizophrenia and r…	10.1093/schbul/sbn169	Yes	Passed - requires full text assessment for decision	SAME POPULATION 2011?	No	5c - No estimate, partially relevant (adults and children) exposure population	Also selected according to schizophrenia	NA	NA	NA	Y
A. M. Valdes, J. B. Richards, J. P. Gardner, R. Swaminathan, M. Kimura, L. Xiaobin, A. Aviv and T. D. Spector	2007	Telomere length in leukocytes correlates with bone mineral density and is shorter in women with osteoporosis	Osteoporos Int		Telomere length decreases with age and is associated with osteoblast senescence. In 2,150 unselected women, leukocyte telomere length was significantly correlated with bone mineral density. Clinical osteoporosis was associated with shorter telomeres, suggesting that telomere length can be used as a marker of bone aging. INTRODUCTION: The length of telomeres in proliferative cells diminishes with …	10.1007/s00198-007-0357-5	Yes	Passed - requires full text assessment for decision	NA	No	5c - No estimate, partially relevant (adults and children) exposure population	Twins UK - 18-79	NA	NA	NA	Y
C. F. Bull, N. J. O'Callaghan, G. Mayrhofer and M. F. Fenech	2009	Telomere length in lymphocytes of older South Australian men may be inversely associated with plasma homocysteine	Rejuvenation Res		Deficiencies in folate (FOL) and vitamin B12 (B12) result in increased chromosomal aberrations, a validated biomarker of cancer risk. Telomeres, the regions of DNA that cap the ends of each chromosome, are critical for maintaining chromosomal stability but the impact of micronutrients on telomere structure and function remains unclear. We hypothesized that telomere length maintenance might be com…	10.1089/rej.2009.0868	Yes	Passed - requires full text assessment for decision	http://www.researchgate.net/publication/26852466_Telomere_Length_in_Lymphocytes_of_Older_South_Australian_Men_May_Be_Inversely_Associated_with_Plasma_Homocysteine	No	5c - No estimate, partially relevant (adults and children) exposure population	Younger cohort separately but still 18-23 - cross sectional	NA	NA	NA	Y
E. Fernandez-Egea, C. Garcia-Rizo, B. Miller, E. Parellada, A. Justicia, M. Bernardo and B. Kirkpatrick	2011	Testosterone in newly diagnosed, antipsychotic-naive men with nonaffective psychosis: a test of the accelerated aging hypothesis	Psychosom Med		OBJECTIVE: Schizophrenia has been associated with age-related abnormalities, including abnormal glucose tolerance, increased pulse pressure, increased inflammation, abnormal stem cell signaling, and shorter telomere length. These metabolic abnormalities and other findings suggest that schizophrenia and related disorders might be associated with accelerated aging. Testosterone activity has a progr…	10.1097/PSY.0b013e318230343f	Yes	Passed - requires full text assessment for decision	SAME POPULATION 2009?	No	5c - No estimate, partially relevant (adults and children) exposure population	Also selected according to schizophrenia	NA	NA	NA	Y
L. F. Cherkas, J. L. Hunkin, B. S. Kato, J. B. Richards, J. P. Gardner, G. L. Surdulescu, M. Kimura, X. Lu, T. D. Spector and A. Aviv	2008	The association between physical activity in leisure time and leukocyte telomere length	Arch Intern Med		BACKGROUND: Physical inactivity is an important risk factor for many aging-related diseases. Leukocyte telomere dynamics (telomere length and age-dependent attrition rate) are ostensibly a biological indicator of human aging. We therefore tested the hypothesis that physical activity level in leisure time (over the past 12 months) is associated with leukocyte telomere length (LTL) in normal health…	10.1001/archinternmed.2007.39	Yes	Passed - requires full text assessment for decision	SAME POPULATION AS CHERKAS 2006	No	5c - No estimate, partially relevant (adults and children) exposure population	twin Cohort aged 18-81 - cross sectional	NA	NA	NA	Y
L. F. Cherkas, A. Aviv, A. M. Valdes, J. L. Hunkin, J. P. Gardner, G. L. Surdulescu, M. Kimura and T. D. Spector	2006	The effects of social status on biological aging as measured by white-blood-cell telomere length	Aging Cell		Low socio-economic status (SES) is associated with a shortened life expectancy, but its effect on aging is unknown. The rate of white-blood-cell (WBC) telomere attrition may be a biological indicator of human aging. We tested the hypothesis that SES is associated with telomere attrition independent of known risk factors influencing the aging process. We studied 1552 female twins. A venous blood s…	10.1111/j.1474-9726.2006.00222.x	Yes	Passed - requires full text assessment for decision	SAME POPULATION AS CHERKAS 2008	No	5c - No estimate, partially relevant (adults and children) exposure population	twin Cohort aged 18-75 - cross sectional	NA	NA	NA	Y
P. T. Ngom, J. Solon, S. E. Moore, G. Morgan, A. M. Prentice and R. Aspinall	2011	Thymic function and T cell parameters in a natural human experimental model of seasonal infectious diseases and nutritional burden	J Biomed Sci		BACKGROUND: The study exploits a natural human experimental model of subsistence farmers experiencing chronic and seasonally modified food shortages and infectious burden. Two seasons existed, one of increased deprivation and infections (Jul-Dec), another of abundance and low infections (Jan-Jun); referred to as the hungry/high infection and harvest/low infection seasons respectively. Prior analy…	10.1186/1423-0127-18-41	Yes	Passed - requires full text assessment for decision	NA	No	5c - No estimate, partially relevant (adults and children) exposure population	Healthy cohort	NA	NA	NA	Y
M. C. Zhou, R. Min, J. J. Ji, S. Zhang, A. L. Tong, J. P. Xu, Z. Y. Li, H. B. Zhang and Y. X. Li	2015	Analysis of association among clinical features and shorter leukocyte telomere length in mitochondrial diabetes with m.3243A>G mitochondrial DNA mutation			Background: Mitochondrial diabetes is a kind of rare diabetes caused by monogenic mutation in mitochondia. The study aimed to summarize the clinical phenotype profiles in mitochondrial diabetes withm.3243A>G mitochondrial DNA mutation and to investigate the mechanism in this kind of diabetes by analyzing the relationship among clinical phenotypes and peripheral leukocyte DNA telomere length. Meth…	http://www.biomedcentral.com/bmcmedgenet/	Yes	Passed - requires full text assessment for decision	NA	No	6a - Participants related or selected for current study on basis of trait other than adiposity	NA	NA	NA	NA	Y
H. Zhu, X. Wang, B. Gutin, C. L. Davis, D. Keeton, J. Thomas, I. Stallmann-Jorgensen, G. Mooken, V. Bundy, H. Snieder, P. van der Harst and Y. Dong	2011	Leukocyte telomere length in healthy Caucasian and African-American adolescents: relationships with race, sex, adiposity, adipokines, and physical activity	J Pediatr		OBJECTIVE: To examine the relationships of race, sex, adiposity, adipokines, and physical activity to telomere length in adolescents. STUDY DESIGN: Leukocyte telomere length (T/S ratio) was assessed cross-sectionally in 667 adolescents (aged 14-18 years; 48% African-Americans; 51% girls) using a quantitative polymerase chain reaction method. Generalized estimating equations analyses were performe…	10.1016/j.jpeds.2010.08.007	Yes	Passed - requires full text assessment for decision	NA	Yes	6a - Participants related or selected for current study on basis of trait other than adiposity	NA	NA	NA	NA	Y
A. Hadchouel, L. Marchand-Martin, M. L. Franco-Montoya, L. Peaudecerf, P. Y. Ancel, C. Delacourt, C. Arnaud, F. Bremont, L. Couderc, M. Kaminski, G. Labouret, M. Lebourgeois, C. Marguet, S. Marret, M. Mittaine, M. C. Paruit, D. Pinquier, J. C. Roze, C. Tardif and M. Verstraete	2015	Salivary telomere length and lung function in adolescents born very preterm: A prospective multicenter study			Preterm birth is associated with abnormal respiratory functions throughout life. The mechanisms underlying these long-term consequences are still unclear. Shortening of telomeres was associated with many conditions, such as chronic obstructive pulmonary disease. We aimed to search for an association between telomere length and lung function in adolescents born preterm. Lung function and telomere …	http://www.plosone.org/article/fetchObject.action?uri=info:doi/10.1371/journal.pone.0136123&representation=PDF	Yes	Passed - requires full text assessment for decision	NA	No	6a - Participants related or selected for current study on basis of trait other than adiposity	NA	NA	NA	NA	Y
T. Tesovnik, J. Kovac, T. Hovnik, P. Kotnik, T. Battelino and K. Trebusak Podkrajsek	2015	Association of Average Telomere Length with Body-Mass Index and Vitamin D Status in Juvenile Population with Type 1 Diabetes	Zdr Varst.		BACKGROUND: Type 1 diabetes (T1D) is an autoimmune chronic disease where hyperglycemia, increased risk of oxidative stress, advanced glycation end-products and other genetic and environmental factors lead to T1D complications. Shorter telomeres are associated with hyperglycemic levels and lower serum vitamin D levels. METHODS: Average telomere length (ATL) in whole blood DNA samples was assessed …	doi: 10.1515/sjph-2015-0011.	Yes	Passed - requires full text assessment for decision	NA	No	6a - Participants related or selected for current study on basis of trait other than adiposity	NA	NA	NA	NA	N
M. Laganovic, L. Bendix, I. Rubelj, M. V. Kirhmajer, N. Slade, I. V. Lela, V. Premuzic, P. M. Nilsson and B. Jelakovic	2014	Reduced telomere length is not associated with early signs of vascular aging in young men born after intrauterine growth restriction: a paradox?	J Hypertens		OBJECTIVE: The mechanisms that increase cardiovascular risk in individuals born small for gestational age (SGA) are not well understood. Telomere shortening has been suggested to be a predictor of disease onset. Our aim was to determine whether impaired intrauterine growth is associated with early signs of vascular aging and whether telomere length could be a biomarker of this pathway. METHODS: O…	10.1097/hjh.0000000000000217	Yes	Passed - requires full text assessment for decision	NA	Maybe	6b - Participants selected for current study on basis of trait other than adiposity	Selected according to IUGR	Population selected by characteristic - Estimate unadjusted or only adjusted/stratified by age/sex/SES/ethnicity	Correlation of birthweight and T/S, means, regression	Yes	Y
S. Entringer, E. S. Epel, R. Kumsta, J. Lin, D. H. Hellhammer, E. H. Blackburn, S. Wust and P. D. Wadhwa	2011	Stress exposure in intrauterine life is associated with shorter telomere length in young adulthood	Proc Natl Acad Sci U S A		Leukocyte telomere length (LTL) is a predictor of age-related disease onset and mortality. The association in adults of psychosocial stress or stress biomarkers with LTL suggests telomere biology may represent a possible underlying mechanism linking stress and health outcomes. It is, however, unknown whether stress exposure in intrauterine life can produce variations in LTL, thereby potentially s…	10.1073/pnas.1107759108	Yes	Passed - requires full text assessment for decision	SAME POPULATION Entringer 2013?	Maybe	6b - Participants selected for current study on basis of trait other than adiposity	Subjects recruited based on mothers' experience of severe prenatal stressor	Population selected by characteristic - Estimate unadjusted or only adjusted/stratified by age/sex/SES/ethnicity	Birthweight percentile regression adjusted for gestational age	Yes	Y
J. Strohmaier, J. van Dongen, G. Willemsen, D. R. Nyholt, G. Zhu, V. Codd, B. Novakovic, N. Hansell, M. J. Wright, L. Rietschel, F. Streit, A. K. Henders, G. W. Montgomery, N. J. Samani, N. A. Gillespie, I. B. Hickie, J. M. Craig, R. Saffery, D. I. Boomsma, M. Rietschel and N. G. Martin	2015	Low Birth Weight in MZ Twins Discordant for Birth Weight is Associated with Shorter Telomere Length and lower IQ, but not Anxiety/Depression in Later Life			Shorter telomere length (TL) has found to be associated with lower birth weight and with lower cognitive ability and psychiatric disorders. However, the direction of causation of these associations and the extent to which they are genetically or environmentally mediated are unclear. Within-pair comparisons of monozygotic (MZ) and dizygotic (DZ) twins can throw light on these questions. We investi…	http://ovidsp.ovid.com/ovidweb.cgi?T=JS&CSC=Y&NEWS=N&PAGE=fulltext&D=medl&AN=25744032	Yes	Passed - requires full text assessment for decision	NA	Yes	Included	TWINS	NA	NA	NA	Y	Emma	NEW	NEW
M. S. Pearce, K. D. Mann, C. Martin-Ruiz, L. Parker, M. White, T. von Zglinicki and J. Adams	2012	Childhood growth, IQ and education as predictors of white blood cell telomere length at age 49-51 years: the Newcastle Thousand Families Study	PLoS One		BACKGROUND: Telomere length is emerging as a potential factor in the pathogenesis of cardiovascular disease. We investigated whether birth weight, infant growth, childhood cognition and adult height, as well as a range of lifestyle, socio-economic and educational factors, were associated with white blood cell telomere length at age 49-51 years. METHODS: The study included 318 members of the Newca…	10.1371/journal.pone.0040116	Yes	Passed - requires full text assessment for decision	NA	Yes	Included	None	Healthy, random population - Estimate unadjusted or only adjusted/stratified by age/sex/SES/ethnicity	various regressions, birthweight, standardised bwt, growth, startifified by sex, adjusted for sex	Yes	Y
J. L. Buxton, R. G. Walters, S. Visvikis-Siest, D. Meyre, P. Froguel and A. I. Blakemore	2011	Childhood obesity is associated with shorter leukocyte telomere length	J Clin Endocrinol Metab		CONTEXT: Obesity in adults is associated with shorter mean leukocyte telomere length (LTL), a marker of biological age that is also associated with age-related conditions including cardiovascular disease and type 2 diabetes. However, studies of childhood obesity and LTL have proved inconclusive. OBJECTIVE: The objective of the study was to clarify the relationship between telomere length and chil…	10.1210/jc.2010-2924	Yes	Passed - requires full text assessment for decision	NA	Yes	Included	None	Population selected by characteristic - Estimate multiadjusted, or stratified by disease group	Difference in means for log TS ratio given in lean and obese group	Yes	Y
J. M. Wojcicki, R. Olveda, M. B. Heyman, D. Elwan, J. Lin, E. Blackburn and E. Epel	2015	Cord blood telomere length in Latino infants: relation with maternal education and infant sex			OBJECTIVE: Telomere length (TL) has important consequences for early disease and lifelong health. However, few studies have examined determinants of TL at birth. STUDY DESIGN: Here we test associations between cord blood TL and parental and birth factors associated with exposure to stress and indicative of healthy intrauterine life in Latino infants. We tested associations that were significant i…		Yes	Passed - requires full text assessment for decision	NA	Yes	Included					Y	Emma
Wojcicki JM, Heyman MB, Elwan D, Lin J, Blackburn E, Epel E.	2016	Early exclusive breastfeeding is associated with longer telomeres in Latino preschool children.	Am J Clin Nutr.		BACKGROUND: Telomere length (TL) is a marker of cellular aging, with the majority of lifetime attrition occurring during the first 4 y. Little is known about risk factors for telomere shortening in childhood. OBJECTIVE: We evaluated the relation between early life feeding variables and preschool TL. DESIGN: We assessed the relation between dietary, feeding, and weight-associated risk factors meas…	doi: 10.3945/ajcn.115.115428. Epub 2016 Jul 20.	Yes	Passed - requires full text assessment for decision	NA	Yes	Included	None			Yes	Y	Emma	NEW	NEW
S. Entringer, E. S. Epel, J. Lin, C. Buss, B. Shahbaba, E. H. Blackburn, H. N. Simhan and P. D. Wadhwa	2013	Maternal psychosocial stress during pregnancy is associated with newborn leukocyte telomere length	Am J Obstet Gynecol		OBJECTIVE: In adults, one of the major determinants of leukocyte telomere length (LTL), a predictor of age-related diseases and mortality, is cumulative psychosocial stress exposure. More recently we reported that exposure to maternal psychosocial stress during intrauterine life is associated with LTL in young adulthood. The objective of the present study was to determine how early in life this e…	10.1016/j.ajog.2012.11.033	Yes	Passed - requires full text assessment for decision	SAME POPULATION Entringer 2011?	Yes	Included	healthy cohort no known major medical problems	Healthy, random population - Estimate multiadjusted, or stratified by disease group	Bwt adjusted preg stress, gest age, sex, obstetric ocmplications	Yes	Y
J. L. Buxton, S. Das, A. Rodriguez, M. Kaakinen, A. Couto Alves, S. Sebert, I. Y. Millwood, J. Laitinen, P. F. O'Reilly, M. R. Jarvelin and A. I. Blakemore	2014	Multiple measures of adiposity are associated with mean leukocyte telomere length in the northern Finland birth cohort 1966	PLoS One		Studies of leukocyte telomere length (LTL) and adiposity have produced conflicting results, and the relationship between body mass index (BMI) and telomere length throughout life remains unclear. We therefore tested association of adult LTL measured in 5,598 participants with: i) childhood growth measures (BMI and age at adiposity rebound (AR)); ii) change in BMI from childhood to adulthood and i…	10.1371/journal.pone.0099133	Yes	Passed - requires full text assessment for decision	NA	Yes	Included	None	Healthy, random population - Estimate unadjusted or only adjusted/stratified by age/sex/SES/ethnicity	Various unadjusted and adjusted regression coefficients for Age at AR and BMI at AR, stratified by sex	Yes	Y
E. Kajantie, K. H. Pietilainen, K. Wehkalampi, L. Kananen, K. Raikkonen, A. Rissanen, P. Hovi, J. Kaprio, S. Andersson, J. G. Eriksson and I. Hovatta	2012	No association between body size at birth and leucocyte telomere length in adult life-evidence from three cohort studies	International Journal of Epidemiology		Background: Shorter leucocyte telomere length (LTL) is a promising marker of biological ageing. It is predicted by cumulative adverse conditions throughout life course, but few studies have data from the prenatal period when most developmental processes and cell replication take place. We studied whether body size at birth and underlying factors including severely preterm birth predict LTL in adu…	http://dx.doi.org/10.1093/ije/dys127	Yes	Passed - requires full text assessment for decision	NA	Yes	Included	None	Healthy, random population - Estimate unadjusted or only adjusted/stratified by age/sex/SES/ethnicity	Regression for HBC; Finn Twin - mean difference for LBWC	Yes	Y
S. Idan, C. Avshalom and E. Moffitt Terrie	2014	Perinatal complications predict subjective and objective aging indicators by midlife			Background: The model of the developmental origins of health and disease suggests that impaired growth in utero may permanently change the body's function and metabolism, leading to accelerated aging. Adverse conditions during prenatal development, resulting in low birth-weight or prematurity, predict increased risk of early mortality. Evidence of perinatal programming of adult mortality raises t…	http://ovidsp.ovid.com/ovidweb.cgi?T=JS&CSC=Y&NEWS=N&PAGE=fulltext&D=emed12&AN=71870366	Yes	Passed - requires full text assessment for decision	NA	Yes	Included					Y
E. Milne, N. O'Callaghan, P. Ramankutty, N. H. de Klerk, K. R. Greenop, B. K. Armstrong, M. Miller and M. Fenech	2015	Plasma micronutrient levels and telomere length in children	Nutrition		Objective: Telomeres are long hexamer (TTAGGG) repeats at the ends of chromosomes, and contribute to maintenance of chromosomal stability. Telomere shortening has been linked to cancers and other chronic diseases in adults, although evidence for causal associations is limited. The aim of this study was to determine whether nutritional factors are associated with telomere length (TL) in children. …	http://dx.doi.org/10.1016/j.nut.2014.08.005	Yes	Passed - requires full text assessment for decision	NA	Yes	Included	None	Healthy, random population - Estimate unadjusted or only adjusted/stratified by age/sex/SES/ethnicity	See supplementary 2 for BMI adjusted age sex month of blood collection	Yes	Y
S. S. Drury, K. Esteves, V. Hatch, M. Woodbury, S. Borne, A. Adamski and K. P. Theall	2015	Setting the trajectory: Racial disparities in newborn telomere length	Journal of Pediatrics		Objective To explore racial differences in newborn telomere length (TL) and the effect moderation of the sex of the infant while establishing the methodology for the use of newborn blood spots for TL analyses. Study design Pregnant mothers were recruited from the Greater New Orleans area. TL was determined via monochrome multiplex quantitative real-time polymerase chain reaction on DNA extracted …	http://dx.doi.org/10.1016/j.jpeds.2015.01.003	Yes	Passed - requires full text assessment for decision	NA	Yes	Included	Cohort study	Healthy, random population - Estimate multiadjusted, or stratified by disease group	Birthweight regression coeff adjusted for mat and pat age, race sex, mat ed, and sex	Yes	Y
B. L. Needham, J. R. Fernandez, J. Lin, E. S. Epel and E. H. Blackburn	2012	Socioeconomic status and cell aging in children	Social Science and Medicine		Theory suggests that chronic stress associated with disadvantaged social status may lead to acceleration in the rate of decline in physiological functioning. The purpose of this study is to examine the association between parental socioeconomic status (SES) and leukocyte telomere length (LTL), a marker of cell aging, in children. We examined SES and LTL in 70 white and black US children aged 7-13…	http://dx.doi.org/10.1016/j.socscimed.2012.02.019	Yes	Passed - requires full text assessment for decision	NA	Yes	Included	None	Healthy, random population - Estimate multiadjusted, or stratified by disease group	BMI regression but multiadjusted for various other covariates including diet, physica exercise etc	Yes	Y
R. Zannolli, A. Mohn, S. Buoni, A. Pietrobelli, M. Messina, F. Chiarelli and C. Miracco	2008	Telomere length and obesity	Acta Paediatr		AIM: To assess the telomere length in apparently healthy obese and normal-weight subjects. METHODS: Seventy-six Caucasian subjects were chosen including 53 children (age 8.2+/-3.5 years) and 23 adults (age 40.5+/-8.4 years). Among these, 22 (12 children and 10 adults) were obese with a body mass index (BMI, kg/m2)>2 SD above the norm. Bioelectrical impedance analysis (BIA), measured with a multip…	10.1111/j.1651-2227.2008.00783.x	Yes	Passed - requires full text assessment for decision	NA	Yes	Included	None	Population selected by characteristic - Estimate unadjusted or only adjusted/stratified by age/sex/SES/ethnicity	Comparison of means between obese and not obese groups (table S1)	Yes	Y
O. S. Al-Attas, N. Al-Daghri, A. Bamakhramah, S. Shaun Sabico, P. McTernan and T. T. Huang	2010	Telomere length in relation to insulin resistance, inflammation and obesity among Arab youth	Acta Paediatr		AIM: The aim of this study was to determine the associations of telomere length to markers of obesity, insulin resistance and inflammation in Saudi children. METHODS: A total of 69 boys and 79 girls, aged 5-12 years, participated in this cross-sectional study. Anthropometrics were measured. Serum glucose and lipid profile were measured using routine laboratory methods. Serum insulin, leptin, adip…	10.1111/j.1651-2227.2010.01720.x	Yes	Passed - requires full text assessment for decision	check for duplicate population?	Yes	Included	Healthy, certain comorbidities excluded	Healthy, random population - Estimate multiadjusted, or stratified by disease group	Difference in age-adjusted mean telomere length presented for lean and obese boys and girls	Yes	Y
A. Akkad, R. Hastings, J. C. Konje, S. C. Bell, H. Thurston and B. Williams	2006	Telomere length in small-for-gestational-age babies	Bjog		OBJECTIVE: Short telomeres are associated with adult cardiovascular disease. Our aim was to determine whether small-for-gestational-age (SGA) newborns have shortened telomeres compared with appropriately grown controls. DESIGN: Prospective cohort study. SETTING: Large tertiary referral unit in Trent, UK. POPULATION: Seventy-two women who delivered at 35-42 weeks of gestation were recruited; 34 de…	10.1111/j.1471-0528.2005.00839.x	Yes	Passed - requires full text assessment for decision	NA	Yes	Included	Healthy singleton pregnancies >35 weeks - correlation stratified by SGA/normal birtwheight	Healthy, random population - Estimate multiadjusted, or stratified by disease group	Correlation coefficients separately for SGA and controls (TRF and birthweight)	Yes	Y
K. Okuda, A. Bardeguez, J. P. Gardner, P. Rodriguez, V. Ganesh, M. Kimura, J. Skurnick, G. Awad and A. Aviv	2002	Telomere length in the newborn	Pediatr Res		Telomere length is similar in different organs of the human fetus but variable among fetuses. During extrauterine life telomere length is highly variable among individuals and longer in women than men. In the present work we addressed the following questions: 1) Are there sex-related differences in telomere length at birth? 2) Is there synchrony (i.e. correlation in length) of telomeres in tissue…	10.1203/00006450-200209000-00012	Yes	Passed - requires full text assessment for decision	NA	Yes	Included	NOW INCLUDE IN NARRATIVE SYNTHESIS ?Healthy cohort	TRF and bwt	There was no significant relation of TRF lengths from blood or umbilical artery cells with birthweight, gestational age, and birthweight adjusted for gestational age.	Narrative synthesis only	Y
M. Tellechea, T. F. Gianotti, J. Alvarinas, C. D. Gonzalez, S. Sookoian and C. J. Pirola	2015	Telomere length in the two extremes of abnormal fetal growth and the programming effect of maternal arterial hypertension			We tested the hypothesis that leukocyte telomere length (LTL) is associated with birth weight in both extremes of abnormal fetal growth: small (SGA) and large for gestational age newborns (LGA). Clinical and laboratory variables of the mothers and the neonates were explored; 45 newborns with appropriate weight for gestational age (AGA), 12 SGA and 12 LGA were included. Whether the differences mig…	http://ovidsp.ovid.com/ovidweb.cgi?T=JS&CSC=Y&NEWS=N&PAGE=fulltext&D=prem&AN=25598199	Yes	Passed - requires full text assessment for decision	NA	Yes	Included					Y	Emma
Alegría-Torres JA, Velázquez-Villafaña M, López-Gutiérrez JM, Chagoyán-Martínez MM, Rocha-Amador DO, Costilla-Salazar R, García-Torres L	2016	Association of Leukocyte Telomere Length and Mitochondrial DNA Copy Number in Children from Salamanca, México	Genet Test Mol Biomarkers		AIM: The purpose of this study was to determine the correlation between telomere length (TL) and mitochondrial DNA copy number (mtDNAcn) in children. METHODS: Leukocyte TL and mtDNAcn were measured by real-time PCR in 98 Mexican children 6-12 years of age from Salamanca, México. RESULTS: A positive association was found between TL and mtDNAcn after a natural log transformation (Pearson correlatio…	doi: 10.1089/gtmb.2016.0176	Yes	Passed - requires full text assessment for decision	NA	Yes	Included	None			NA	Y	Emma
de Zegher F, Díaz M, Lopez-Bermejo A, Ibáñez L.	2016	Recognition of a sequence: more growth before birth, longer telomeres at birth, more lean mass after birth.	Pediatr Obes.		BACKGROUND: Telomere length at birth is a major determinant of telomere length in late adulthood. However, the prenatal setting of telomere length is poorly understood. Individuals born large from non-diabetic mothers are at lower risk for later-life disorders than those born small, a feature of their longer health span being a higher lean mass that provides more muscle strength and that is alrea…	doi: 10.1111/ijpo.12137.	Yes	Passed - requires full text assessment for decision	NA	Yes	Included	None				Y	Emma
A. S. de Melo, R. M. Reis, R. T. Calado, R. de Carvalho Cavalli, H. Bettiol, V. C. Cardoso, R. A. Ferriani, M. A. Barbieri and C. S. Vieira	2017	The telomere attrition rate is not accelerated in women born small for gestational age: A birth cohort study	Gene		BACKGROUND: Physiologically, a reduction in telomere length (LTL) occurs with aging, but epigenetic changes may accelerate telomere shortening and also facilitate the onset of oxidative/inflammatory stress and the development of clinical/metabolic comorbidities in life spam. Although individuals born small for gestational age (SGA) may be related to those epigenetic changes, the assessment of LTL…	10.1016/j.gene.2016.11.030. Epub 2016 Nov 18.	Yes	Passed - requires full text assessment for decision	NA	Yes	Included	None	NA	NA	NA	N	Emma	NEW	NEW

## Sheet: Other papers x3
AUTHORS	YEAR	TITLE	JOURNAL	TYPE (IF NOT JOURNAL ARTICLE)	ABSTRACT	DOI	Passed abstract screening?	Reasons for exclusion at abstract screening stage?	Notes?	Passed full text screening?	Inclusion/reasons for exclusion	Notes	Estimate details	Main Relevant estimate details	extracted?	double check no rel estimate?	NEW SEARCH
Bethancourt	2014	Association between Longitudinally Assessed Dietary Composition and Blood Telomere Length among Young Adult Filipinos	Cebu Longitudinal Health and Nutrition Survey	Diet and nutrition are known to play a pivotal role in the onset and progression of aging-related diseases, but it remains unclear how diet and nutrition influence aging processes in general. Telomeres, the nucleotide sequences that protect linear chromosome ends from degradation, are considered a biomarker of aging. Evidence that oxidative stress and inflammation can accelerate telomere attritio…			Yes	Passed - requires full text assessment for decision	ADDED - COUNTERPART TO ABSTRACT ORIGINALLY RETRIEVED	Yes	Included	None					PAPER RETRIEVED
Masi	2012	Inflammation and not cardiovascular risk factors is associated with short leukocyte telomere length in 13- to 16-year-old adolescents	Ten Towns Heart Health Study	Short leukocyte telomere length (LTL) is associated with cardiovascular (CV) disease in adulthood. However, the biological basis of this association remains unclear. We sought to define early determinants of the association between CV disease and LTL in an adolescent population. METHODS AND RESULTS: One thousand eighty adolescents, aged 13 to 16 years and participating in the Ten Towns Heart Heal…			Yes	Passed - requires full text assessment for decision	ADDED - OWN KNOWLEDGE	Yes	Included	None
P. Davy, M. Nagata, P. Bullard, N. S. Fogelson, R. Allsop	2009	Fetal Growth Restriction is Associated with Accelerated Telomere Shortening and Increased Expression of Cell Senescence Markers in the Placenta	Placenta		emailed twice	doi:10.1016/j.placenta.2009.03.005	Yes	Passed - requires full text assessment for decision	ADDED - FOUND IN REF LIST?	Yes	Included	Recruited according to growth restriction	NA	NA

## Sheet: Included
AUTHORS	YEAR	TITLE	JOURNAL	TYPE (IF NOT JOURNAL ARTICLE)	ABSTRACT	DOI	Passed abstract screening?	Reasons for exclusion at abstract screening stage?	Notes?	Passed full text screening?	Inclusion/reasons for exclusion	Notes	Estimate details	Main Relevant estimate details	Extracted?	before jan?	emma to review again?	newly included?		added post hoc?
J. Strohmaier, J. van Dongen, G. Willemsen, D. R. Nyholt, G. Zhu, V. Codd, B. Novakovic, N. Hansell, M. J. Wright, L. Rietschel, F. Streit, A. K. Henders, G. W. Montgomery, N. J. Samani, N. A. Gillespie, I. B. Hickie, J. M. Craig, R. Saffery, D. I. Boomsma, M. Rietschel and N. G. Martin	2015	Low Birth Weight in MZ Twins Discordant for Birth Weight is Associated with Shorter Telomere Length and lower IQ, but not Anxiety/Depression in Later Life			Shorter telomere length (TL) has found to be associated with lower birth weight and with lower cognitive ability and psychiatric disorders. However, the direction of causation of these associations and the extent to which they are genetically or environmentally mediated are unclear. Within-pair comparisons of monozygotic (MZ) and dizygotic (DZ) twins can throw light on these questions. We investi…	http://ovidsp.ovid.com/ovidweb.cgi?T=JS&CSC=Y&NEWS=N&PAGE=fulltext&D=medl&AN=25744032	Yes	Passed - requires full text assessment for decision	NA	Yes	Included	TWINS	NA	NA	Yes	Y	Emma	NEW	NEW	N
M. S. Pearce, K. D. Mann, C. Martin-Ruiz, L. Parker, M. White, T. von Zglinicki and J. Adams	2012	Childhood growth, IQ and education as predictors of white blood cell telomere length at age 49-51 years: the Newcastle Thousand Families Study	PLoS One		BACKGROUND: Telomere length is emerging as a potential factor in the pathogenesis of cardiovascular disease. We investigated whether birth weight, infant growth, childhood cognition and adult height, as well as a range of lifestyle, socio-economic and educational factors, were associated with white blood cell telomere length at age 49-51 years. METHODS: The study included 318 members of the Newca…	10.1371/journal.pone.0040116	Yes	Passed - requires full text assessment for decision	NA	Yes	Included	None	Healthy, random population - Estimate unadjusted or only adjusted/stratified by age/sex/SES/ethnicity	various regressions, birthweight, standardised bwt, growth, startifified by sex, adjusted for sex	Yes	Y				N
J. L. Buxton, R. G. Walters, S. Visvikis-Siest, D. Meyre, P. Froguel and A. I. Blakemore	2011	Childhood obesity is associated with shorter leukocyte telomere length	J Clin Endocrinol Metab		CONTEXT: Obesity in adults is associated with shorter mean leukocyte telomere length (LTL), a marker of biological age that is also associated with age-related conditions including cardiovascular disease and type 2 diabetes. However, studies of childhood obesity and LTL have proved inconclusive. OBJECTIVE: The objective of the study was to clarify the relationship between telomere length and chil…	10.1210/jc.2010-2924	Yes	Passed - requires full text assessment for decision	NA	Yes	Included	None	Population selected by characteristic - Estimate multiadjusted, or stratified by disease group	Difference in means for log TS ratio given in lean and obese group	Yes	Y				N
J. M. Wojcicki, R. Olveda, M. B. Heyman, D. Elwan, J. Lin, E. Blackburn and E. Epel	2015	Cord blood telomere length in Latino infants: relation with maternal education and infant sex			OBJECTIVE: Telomere length (TL) has important consequences for early disease and lifelong health. However, few studies have examined determinants of TL at birth. STUDY DESIGN: Here we test associations between cord blood TL and parental and birth factors associated with exposure to stress and indicative of healthy intrauterine life in Latino infants. We tested associations that were significant i…		Yes	Passed - requires full text assessment for decision	NA	Yes	Included				Yes	Y	Emma			N
Wojcicki JM, Heyman MB, Elwan D, Lin J, Blackburn E, Epel E.	2016	Early exclusive breastfeeding is associated with longer telomeres in Latino preschool children.	Am J Clin Nutr.		BACKGROUND: Telomere length (TL) is a marker of cellular aging, with the majority of lifetime attrition occurring during the first 4 y. Little is known about risk factors for telomere shortening in childhood. OBJECTIVE: We evaluated the relation between early life feeding variables and preschool TL. DESIGN: We assessed the relation between dietary, feeding, and weight-associated risk factors meas…	doi: 10.3945/ajcn.115.115428. Epub 2016 Jul 20.	Yes	Passed - requires full text assessment for decision	NA	Yes	Included	None			No	Y	Emma	NEW	NEW	N
S. Entringer, E. S. Epel, J. Lin, C. Buss, B. Shahbaba, E. H. Blackburn, H. N. Simhan and P. D. Wadhwa	2013	Maternal psychosocial stress during pregnancy is associated with newborn leukocyte telomere length	Am J Obstet Gynecol		OBJECTIVE: In adults, one of the major determinants of leukocyte telomere length (LTL), a predictor of age-related diseases and mortality, is cumulative psychosocial stress exposure. More recently we reported that exposure to maternal psychosocial stress during intrauterine life is associated with LTL in young adulthood. The objective of the present study was to determine how early in life this e…	10.1016/j.ajog.2012.11.033	Yes	Passed - requires full text assessment for decision	SAME POPULATION Entringer 2011?	Yes	Included	healthy cohort no known major medical problems	Healthy, random population - Estimate multiadjusted, or stratified by disease group	Bwt adjusted preg stress, gest age, sex, obstetric ocmplications	Yes	Y				N
J. L. Buxton, S. Das, A. Rodriguez, M. Kaakinen, A. Couto Alves, S. Sebert, I. Y. Millwood, J. Laitinen, P. F. O'Reilly, M. R. Jarvelin and A. I. Blakemore	2014	Multiple measures of adiposity are associated with mean leukocyte telomere length in the northern Finland birth cohort 1966	PLoS One		Studies of leukocyte telomere length (LTL) and adiposity have produced conflicting results, and the relationship between body mass index (BMI) and telomere length throughout life remains unclear. We therefore tested association of adult LTL measured in 5,598 participants with: i) childhood growth measures (BMI and age at adiposity rebound (AR)); ii) change in BMI from childhood to adulthood and i…	10.1371/journal.pone.0099133	Yes	Passed - requires full text assessment for decision	NA	Yes	Included	None	Healthy, random population - Estimate unadjusted or only adjusted/stratified by age/sex/SES/ethnicity	Various unadjusted and adjusted regression coefficients for Age at AR and BMI at AR, stratified by sex	Yes	Y				N
E. Kajantie, K. H. Pietilainen, K. Wehkalampi, L. Kananen, K. Raikkonen, A. Rissanen, P. Hovi, J. Kaprio, S. Andersson, J. G. Eriksson and I. Hovatta	2012	No association between body size at birth and leucocyte telomere length in adult life-evidence from three cohort studies	International Journal of Epidemiology		Background: Shorter leucocyte telomere length (LTL) is a promising marker of biological ageing. It is predicted by cumulative adverse conditions throughout life course, but few studies have data from the prenatal period when most developmental processes and cell replication take place. We studied whether body size at birth and underlying factors including severely preterm birth predict LTL in adu…	http://dx.doi.org/10.1093/ije/dys127	Yes	Passed - requires full text assessment for decision	NA	Yes	Included	None	Healthy, random population - Estimate unadjusted or only adjusted/stratified by age/sex/SES/ethnicity	Regression for HBC; Finn Twin - mean difference for LBWC	Yes	Y				N
S. Idan, C. Avshalom and E. Moffitt Terrie	2014	Perinatal complications predict subjective and objective aging indicators by midlife			Background: The model of the developmental origins of health and disease suggests that impaired growth in utero may permanently change the body's function and metabolism, leading to accelerated aging. Adverse conditions during prenatal development, resulting in low birth-weight or prematurity, predict increased risk of early mortality. Evidence of perinatal programming of adult mortality raises t…	http://ovidsp.ovid.com/ovidweb.cgi?T=JS&CSC=Y&NEWS=N&PAGE=fulltext&D=emed12&AN=71870366	Yes	Passed - requires full text assessment for decision	NA	Yes	Included				Yes	Y				N
E. Milne, N. O'Callaghan, P. Ramankutty, N. H. de Klerk, K. R. Greenop, B. K. Armstrong, M. Miller and M. Fenech	2015	Plasma micronutrient levels and telomere length in children	Nutrition		Objective: Telomeres are long hexamer (TTAGGG) repeats at the ends of chromosomes, and contribute to maintenance of chromosomal stability. Telomere shortening has been linked to cancers and other chronic diseases in adults, although evidence for causal associations is limited. The aim of this study was to determine whether nutritional factors are associated with telomere length (TL) in children. …	http://dx.doi.org/10.1016/j.nut.2014.08.005	Yes	Passed - requires full text assessment for decision	NA	Yes	Included	None	Healthy, random population - Estimate unadjusted or only adjusted/stratified by age/sex/SES/ethnicity	See supplementary 2 for BMI adjusted age sex month of blood collection	Yes	Y				N
S. S. Drury, K. Esteves, V. Hatch, M. Woodbury, S. Borne, A. Adamski and K. P. Theall	2015	Setting the trajectory: Racial disparities in newborn telomere length	Journal of Pediatrics		Objective To explore racial differences in newborn telomere length (TL) and the effect moderation of the sex of the infant while establishing the methodology for the use of newborn blood spots for TL analyses. Study design Pregnant mothers were recruited from the Greater New Orleans area. TL was determined via monochrome multiplex quantitative real-time polymerase chain reaction on DNA extracted …	http://dx.doi.org/10.1016/j.jpeds.2015.01.003	Yes	Passed - requires full text assessment for decision	NA	Yes	Included	Cohort study	Healthy, random population - Estimate multiadjusted, or stratified by disease group	Birthweight regression coeff adjusted for mat and pat age, race sex, mat ed, and sex	Yes	Y				N
B. L. Needham, J. R. Fernandez, J. Lin, E. S. Epel and E. H. Blackburn	2012	Socioeconomic status and cell aging in children	Social Science and Medicine		Theory suggests that chronic stress associated with disadvantaged social status may lead to acceleration in the rate of decline in physiological functioning. The purpose of this study is to examine the association between parental socioeconomic status (SES) and leukocyte telomere length (LTL), a marker of cell aging, in children. We examined SES and LTL in 70 white and black US children aged 7-13…	http://dx.doi.org/10.1016/j.socscimed.2012.02.019	Yes	Passed - requires full text assessment for decision	NA	Yes	Included	None	Healthy, random population - Estimate multiadjusted, or stratified by disease group	BMI regression but multiadjusted for various other covariates including diet, physica exercise etc	Yes	Y				N
R. Zannolli, A. Mohn, S. Buoni, A. Pietrobelli, M. Messina, F. Chiarelli and C. Miracco	2008	Telomere length and obesity	Acta Paediatr		AIM: To assess the telomere length in apparently healthy obese and normal-weight subjects. METHODS: Seventy-six Caucasian subjects were chosen including 53 children (age 8.2+/-3.5 years) and 23 adults (age 40.5+/-8.4 years). Among these, 22 (12 children and 10 adults) were obese with a body mass index (BMI, kg/m2)>2 SD above the norm. Bioelectrical impedance analysis (BIA), measured with a multip…	10.1111/j.1651-2227.2008.00783.x	Yes	Passed - requires full text assessment for decision	NA	Yes	Included	None	Population selected by characteristic - Estimate unadjusted or only adjusted/stratified by age/sex/SES/ethnicity	Comparison of means between obese and not obese groups (table S1)	Yes	Y				N
O. S. Al-Attas, N. Al-Daghri, A. Bamakhramah, S. Shaun Sabico, P. McTernan and T. T. Huang	2010	Telomere length in relation to insulin resistance, inflammation and obesity among Arab youth	Acta Paediatr		AIM: The aim of this study was to determine the associations of telomere length to markers of obesity, insulin resistance and inflammation in Saudi children. METHODS: A total of 69 boys and 79 girls, aged 5-12 years, participated in this cross-sectional study. Anthropometrics were measured. Serum glucose and lipid profile were measured using routine laboratory methods. Serum insulin, leptin, adip…	10.1111/j.1651-2227.2010.01720.x	Yes	Passed - requires full text assessment for decision	check for duplicate population?	Yes	Included	Healthy, certain comorbidities excluded	Healthy, random population - Estimate multiadjusted, or stratified by disease group	Difference in age-adjusted mean telomere length presented for lean and obese boys and girls	Yes	Y				N
A. Akkad, R. Hastings, J. C. Konje, S. C. Bell, H. Thurston and B. Williams	2006	Telomere length in small-for-gestational-age babies	Bjog		OBJECTIVE: Short telomeres are associated with adult cardiovascular disease. Our aim was to determine whether small-for-gestational-age (SGA) newborns have shortened telomeres compared with appropriately grown controls. DESIGN: Prospective cohort study. SETTING: Large tertiary referral unit in Trent, UK. POPULATION: Seventy-two women who delivered at 35-42 weeks of gestation were recruited; 34 de…	10.1111/j.1471-0528.2005.00839.x	Yes	Passed - requires full text assessment for decision	NA	Yes	Included	Healthy singleton pregnancies >35 weeks - correlation stratified by SGA/normal birtwheight	Healthy, random population - Estimate multiadjusted, or stratified by disease group	Correlation coefficients separately for SGA and controls (TRF and birthweight)	Yes	Y				N
K. Okuda, A. Bardeguez, J. P. Gardner, P. Rodriguez, V. Ganesh, M. Kimura, J. Skurnick, G. Awad and A. Aviv	2002	Telomere length in the newborn	Pediatr Res		Telomere length is similar in different organs of the human fetus but variable among fetuses. During extrauterine life telomere length is highly variable among individuals and longer in women than men. In the present work we addressed the following questions: 1) Are there sex-related differences in telomere length at birth? 2) Is there synchrony (i.e. correlation in length) of telomeres in tissue…	10.1203/00006450-200209000-00012	Yes	Passed - requires full text assessment for decision	NA	Yes	Included	NOW INCLUDE IN NARRATIVE SYNTHESIS ?Healthy cohort	TRF and bwt	There was no significant relation of TRF lengths from blood or umbilical artery cells with birthweight, gestational age, and birthweight adjusted for gestational age.	Yes	Y				N
M. Tellechea, T. F. Gianotti, J. Alvarinas, C. D. Gonzalez, S. Sookoian and C. J. Pirola	2015	Telomere length in the two extremes of abnormal fetal growth and the programming effect of maternal arterial hypertension			We tested the hypothesis that leukocyte telomere length (LTL) is associated with birth weight in both extremes of abnormal fetal growth: small (SGA) and large for gestational age newborns (LGA). Clinical and laboratory variables of the mothers and the neonates were explored; 45 newborns with appropriate weight for gestational age (AGA), 12 SGA and 12 LGA were included. Whether the differences mig…	http://ovidsp.ovid.com/ovidweb.cgi?T=JS&CSC=Y&NEWS=N&PAGE=fulltext&D=prem&AN=25598199	Yes	Passed - requires full text assessment for decision	NA	Yes	Included				Yes	Y	Emma			N
Alegría-Torres JA, Velázquez-Villafaña M, López-Gutiérrez JM, Chagoyán-Martínez MM, Rocha-Amador DO, Costilla-Salazar R, García-Torres L	2016	Association of Leukocyte Telomere Length and Mitochondrial DNA Copy Number in Children from Salamanca, México	Genet Test Mol Biomarkers		AIM: The purpose of this study was to determine the correlation between telomere length (TL) and mitochondrial DNA copy number (mtDNAcn) in children. METHODS: Leukocyte TL and mtDNAcn were measured by real-time PCR in 98 Mexican children 6-12 years of age from Salamanca, México. RESULTS: A positive association was found between TL and mtDNAcn after a natural log transformation (Pearson correlatio…	doi: 10.1089/gtmb.2016.0176	Yes	Passed - requires full text assessment for decision	NA	Yes	Included	None			Yes	Y	Emma			N
de Zegher F, Díaz M, Lopez-Bermejo A, Ibáñez L.	2016	Recognition of a sequence: more growth before birth, longer telomeres at birth, more lean mass after birth.	Pediatr Obes.		BACKGROUND: Telomere length at birth is a major determinant of telomere length in late adulthood. However, the prenatal setting of telomere length is poorly understood. Individuals born large from non-diabetic mothers are at lower risk for later-life disorders than those born small, a feature of their longer health span being a higher lean mass that provides more muscle strength and that is alrea…	doi: 10.1111/ijpo.12137.	Yes	Passed - requires full text assessment for decision	NA	Yes	Included	None			Yes	Y	Emma			N
A. S. de Melo, R. M. Reis, R. T. Calado, R. de Carvalho Cavalli, H. Bettiol, V. C. Cardoso, R. A. Ferriani, M. A. Barbieri and C. S. Vieira	2017	The telomere attrition rate is not accelerated in women born small for gestational age: A birth cohort study	Gene		BACKGROUND: Physiologically, a reduction in telomere length (LTL) occurs with aging, but epigenetic changes may accelerate telomere shortening and also facilitate the onset of oxidative/inflammatory stress and the development of clinical/metabolic comorbidities in life spam. Although individuals born small for gestational age (SGA) may be related to those epigenetic changes, the assessment of LTL…	10.1016/j.gene.2016.11.030. Epub 2016 Nov 18.	Yes	Passed - requires full text assessment for decision	NA	Yes	Included	None	NA	NA	No	N	Emma	NEW	NEW	N
Bethancourt	2014	Association between Longitudinally Assessed Dietary Composition and Blood Telomere Length among Young Adult Filipinos	Cebu Longitudinal Health and Nutrition Survey	Diet and nutrition are known to play a pivotal role in the onset and progression of aging-related diseases, but it remains unclear how diet and nutrition influence aging processes in general. Telomeres, the nucleotide sequences that protect linear chromosome ends from degradation, are considered a biomarker of aging. Evidence that oxidative stress and inflammation can accelerate telomere attritio…			Yes	Passed - requires full text assessment for decision	ADDED - COUNTERPART TO ABSTRACT ORIGINALLY RETRIEVED	Yes	Included	None			Yes	Y	PAPER RETRIEVED			Y
Masi	2012	Inflammation and not cardiovascular risk factors is associated with short leukocyte telomere length in 13- to 16-year-old adolescents	Ten Towns Heart Health Study	Short leukocyte telomere length (LTL) is associated with cardiovascular (CV) disease in adulthood. However, the biological basis of this association remains unclear. We sought to define early determinants of the association between CV disease and LTL in an adolescent population. METHODS AND RESULTS: One thousand eighty adolescents, aged 13 to 16 years and participating in the Ten Towns Heart Heal…			Yes	Passed - requires full text assessment for decision	ADDED - OWN KNOWLEDGE	Yes	Included	None			Yes	Y				Y
P. Davy, M. Nagata, P. Bullard, N. S. Fogelson, R. Allsop	2009	Fetal Growth Restriction is Associated with Accelerated Telomere Shortening and Increased Expression of Cell Senescence Markers in the Placenta	Placenta		emailed twice	doi:10.1016/j.placenta.2009.03.005	Yes	Passed - requires full text assessment for decision	ADDED - FOUND IN REF LIST?	Yes	Included	Recruited according to growth restriction	NA	NA	Yes	Y				Y
	narrative only
	meta analysed
